# Supplementary material for: One-Step Purification of Microbially Produced Hydrophobic Terpenes via Process Chromatography
Source: Front Bioeng Biotechnol. 2019 Jul 29;7:185. doi: 10.3389/fbioe.2019.00185 (PMC6681792; doi:10.3389/fbioe.2019.00185)
Supplement: Supplementary file 3 [file Data_Sheet_2.xlsx]

## Sheet: Tabelle1
Data Sheet 2		Dynamic Binding Capacity on RensaRP (50 µm)
Solute	Caryophyllene
CV		0.462	mL
Solvent fraction [%]	Solvent fraction	Volume (DBC 5%)	Konzentration [mg mL]	Menge DBC 5%	DBC5% [mg /mL]	Ln DBC	Volume (DBC 10%)	Konzentration [mg mL]	Menge DBC 10%	DBC10%	DBC LB Medium	Fit	Ln DBC	Volume (DBC 20%)	Konzentration [mg mL]	Menge DBC 20%	DBC20%	Ln DBC
40	0.4	1031	0.05	51.55	111.58	4.71474	1066.81	0.05	53.3405	115.456		124.489	4.74889	1103.27	0.05	55.1636	119.402	4.78249
50	0.5	140	0.1	14	30.303	3.41125	149	0.1	14.9	32.2511	12	29.8425	3.47355	159	0.1	15.9	34.4156	3.53851
70	0.7	16.7	0.1	1.67	3.61472	1.28501	16.7	0.1	1.67	3.61472		3.46344	1.28501	18.3	0.1	1.83	3.96104	1.37651
100	1	1.47	0.1	0.147	0.318182	-1.14513	1.56	0.1	0.156	0.337662		0.3532	-1.08571	1.7	0.1	0.17	0.367965	-0.999766
					Fit	2.23615e+12	-6.40074			Fit Function
										27	0.27	1540.68
y = 9635,9e-0,113x										28	0.28	1220.73
										29	0.29	975.15
-0.113										30	0.3	784.932
9635.9	mg mL-1									31	0.31	636.33
										32	0.32	519.311
										33	0.33	426.47
y = -11,318x + 9,1732										34	0.34	352.292
										35	0.35	292.633
9.1732										36	0.36	244.351
-11.318										37	0.37	205.045
0	Ethanol fraction									38	0.38	172.869
										39	0.39	146.39
9.1732	Ln DBC									40	0.4	124.489
9635.41	mg mL-1									41	0.41	106.29
										42	0.42	91.0971
										43	0.43	78.3599
										44	0.44	67.6375
										45	0.45	58.5757
										46	0.46	50.8886
										47	0.47	44.3443
										48	0.48	38.7537
										49	0.49	33.9622
										50	0.5	29.8425
										51	0.51	26.2899
										52	0.52	23.2172
										53	0.53	20.5523
										54	0.54	18.2347
										55	0.55	16.2141
										56	0.56	14.4479
										57	0.57	12.9004
										58	0.58	11.5414
										59	0.59	10.3452
										60	0.6	9.29003
										61	0.61	8.35736
										62	0.62	7.53126
										63	0.63	6.79814
										64	0.64	6.14628
										65	0.65	5.56563
										66	0.66	5.04747
										67	0.67	4.58428
										68	0.68	4.16954
										69	0.69	3.79757
										70	0.7	3.46344
										71	0.71	3.16284
										72	0.72	2.892
										73	0.73	2.64762
										74	0.74	2.4268
										75	0.75	2.22701
										76	0.76	2.04598
										77	0.77	1.88176
										78	0.78	1.73259
										79	0.79	1.59692
										80	0.8	1.47339
										81	0.81	1.36077
										82	0.82	1.25799
										83	0.83	1.16408
										84	0.84	1.07818
										85	0.85	0.999521
										86	0.86	0.927426
										87	0.87	0.861276
										88	0.88	0.800521
										89	0.89	0.744667
										90	0.9	0.693271
										91	0.91	0.645931
										92	0.92	0.60229
										93	0.93	0.562022
										94	0.94	0.524835
										95	0.95	0.490463
										96	0.96	0.458668
										97	0.97	0.429232
										98	0.98	0.401958
										99	0.99	0.376668
										100	1	0.3532
