# Supplementary material for: One-Step Purification of Microbially Produced Hydrophobic Terpenes via Process Chromatography
Source: Front Bioeng Biotechnol. 2019 Jul 29;7:185. doi: 10.3389/fbioe.2019.00185 (PMC6681792; doi:10.3389/fbioe.2019.00185)
Supplement: Supplementary file 4 [file Data_Sheet_3.xlsx]

## Sheet: caryo ACN
Data Sheet 3	Retention factors for b-caryophyllene with different adsorbents and solvents
solvent concentration [vol%]	S-X12 ACN caryophyllene	SM-2 ACN caryophyllene	XAD-2 ACN caryophyllene	XAD-7HP ACN caryophyllene	RP50 ACN caryophyllene	PY ACN caryophyllene
20
25
30
35
40
45	2.81188
50	1.34653
55	0.831683
60	0.693069
65	0.60396			2.89901
70	0.544554			1.63793
75	0.524752			1.15517
80	0.514851	5.18834	7.91139	0.576355	8.20673	1.55872
85	0.50495	3.96413	5.40506	0.241379	4.99604	0.818792
90	0.49505	1.58744	3.2827	0.00246305	3.091	0.293624
95
100

## Sheet: caryo EtOH
solvent concentration [vol%]	S-X12 ethanol caryophyllene	SM-2 ethanol caryophyllene	XAD-2 ethanol caryophyllene	XAD-7HP ethanol caryophyllene	RP50 ethanol caryophyllene	PY ethanol caryophyllene
20
25
30
35
40	4.94554
45	2.18317
50	1.72772
55	1.5
60	1.40099
65	1.32178
70	1.28218
75	1.24257
80	1.19307	4.17265		0.70197
85	1.18317	3.19955		0.475369		1.33389
90	1.15347	1.70179	2.40717	0.302956	4.67112	0.681208
95	1.10396	1.23094	1.66034	0.251232	2.37043	0.308725
100	1.03465	0.630045	0.917722	0.221675	1.15776	0.0939597

## Sheet: Taxol ACN
solvent concentration [vol%]	S-X12 ACN taxol	SM-2 ACN taxol	XAD-2 ACN taxol	XAD-7HP ACN taxol 90-->45 (3x)	RP50 ACN taxol	PY ACN taxol
20	2.2125
25	1.075
30	0.9
35	0.875
40	0.85
45	0.8375	3.38411	6.02362	8.61678
50	0.875	1.64238	3.13386	4.63039	9.55285
55	0.825	0.97351	2	2.77324	5.95935
60	0.8375	0.642384	1.20472	1.98186	3.98374
65	0.825	0.470199	0.92126	1.46032	2.89431	4.57333
70	0.825	0.364238	0.724409	1.18821	2.2439	3.30667
75	0.8125	0.304636	0.653543	1.02268	1.77236	2.54667
80	0.8	0.245033	0.598425	0.918367	1.47154	2.03333
85	0.8375	0.205298	0.511811	0.836735	1.27642	1.77333
90	0.8	0.172185	0.464567	0.773243	1.17886	1.70667
95
100

## Sheet: Taxol EtOH
solvent concentration [vol%]		S-X12 ethanol taxol	SM-2 ethanol taxol	XAD-2 ethanol taxol	XAD-7HP ethanol taxol	RP50 ethanol taxol	PY ethanol taxol
20	0.2	9.6125
25	0.25	3.125
30	0.3	1.5875
35	0.35	1.2375
40	0.4	1.1125
45	0.45	1.0625
50	0.5	1.025	1.49669
55	0.55	0.9875	0.84106
60	0.6	0.9375	0.357616
65	0.65	0.9375	0.370861			11.9431
70	0.7	0.9125	0.271523	1.15748		6.90244	5.26667
75	0.75	0.9	0.205298	0.944882	0.809524	4.38211	3.56667
80	0.8	0.9125	0.112583	0.787402	0.741497	3.04878	2.43333
85	0.85	0.875	0.0993377	0.724409	0.70068	2.30894	1.8
90	0.9	0.825	0.0662252	0.637795	0.707483	1.86179	1.56667
95	0.95	0.8	0.0596026	0.543307	0.734694	1.65041	1.53333
100	1	0.7875	0.0794702	0.472441	0.959184	1.55285	1.78
