# Supplementary material for: One-Step Purification of Microbially Produced Hydrophobic Terpenes via Process Chromatography
Source: Front Bioeng Biotechnol. 2019 Jul 29;7:185. doi: 10.3389/fbioe.2019.00185 (PMC6681792; doi:10.3389/fbioe.2019.00185)
Supplement: Supplementary file 5 [file Data_Sheet_4.xlsx]

## Sheet: DBC Graph 210 nm
Data Sheet 4		Frontal analysis of b-caryophyllene on rensa rp and determination of adsorption isotherme
		Solut	Caryophyllene
		Adsorber	RP50 (Biotage)
		Lösemittel	Ethanol (70%)
		Konzentration	%	4	8	13	17	34	51	68	85	100
Korrigiert	210 nm	Equilibrium Kon.	mg / mL	0.00416	0.00832	0.0091	0.01768	0.000991917	0.05304	0.07072	0.0884	0.104
		Beladung		0.289632	0.538311	0.563704	0.98042	0.0462267	2.09699	2.6206	3.10494	3.32258
				0.000782788	0.00145489	0.00152352	0.00264978	0.000124937	0.00566753	0.0070827	0.00839173	0.00897995
	Langmuir-FreundlichFit		k_value	qmax	n_value
	Concentration	Load	3.1754	8.784	0.7753
	0	0
	0.005	0.353703	qmax* (k*x)^n/(1+(k*x)^2)
	0.01	0.604921
	0.015	0.827325
	0.02	1.03223
	0.025	1.22442
	0.03	1.40645
	0.035	1.57987
	0.04	1.74567
	0.045	1.90456
	0.05	2.05701
	0.055	2.20339
	0.06	2.34397
	0.065	2.47896
	0.07	2.60854
	0.075	2.73283
	0.08	2.85196
	0.085	2.96603
	0.09	3.07514
	0.095	3.17937
	0.1	3.27881
	0.105	3.37354
	0.11	3.46364
	0.115	3.54921
	0.12	3.63032
	0.125	3.70708

## Sheet: 0,0082 g L-1
10		10
12112018(1542045485)001:10_UV1_210nm		12112018(1542045485)001:10_UV2_225nm
ml	mAU	ml	mAU
0	-14.124	0	0
0.0665664	-12.955	0.0665664	0.175
0.133133	-14	0.133133	0.304
0.199699	-14.28	0.199699	0.034
0.266266	-14.352	0.266266	0.09
0.332832	-14.242	0.332832	0.327
0.399398	-14.077	0.399398	0.393
0.465965	-13.997	0.465965	0.505
0.532531	-13.763	0.532531	0.617
0.599098	-13.741	0.599098	0.737
0.665664	-13.72	0.665664	0.577
0.73223	-13.75	0.73223	0.51
0.798797	-13.835	0.798797	0.468
0.865363	-13.9	0.865363	0.385
0.931929	-13.893	0.931929	0.346
0.998496	-13.859	0.998496	0.297
1.06506	-13.827	1.06506	0.454
1.13163	-13.862	1.13163	0.244
1.1982	-13.844	1.1982	0.253
1.26476	-13.963	1.26476	0.207
1.33133	-13.902	1.33133	0.25
1.39789	-13.921	1.39789	0.203
1.46446	-13.887	1.46446	0.064
1.53103	-13.901	1.53103	0.101
1.59759	-14.01	1.59759	0.122
1.66416	-14.049	1.66416	0.153
1.73073	-13.931	1.73073	0.197
1.79729	-13.974	1.79729	0.126
1.86386	-13.948	1.86386	0.116
1.93043	-13.956	1.93043	0.179
1.99699	-14.051	1.99699	0.041
2.06356	-14.066	2.06356	-0.098
2.13012	-14.084	2.13012	0.009
2.19669	-14.076	2.19669	-0.009
2.26326	-14.012	2.26326	0.103
2.32982	-14.026	2.32982	0.054
2.39639	-13.937	2.39639	0.037
2.46296	-13.912	2.46296	0.161
2.52952	-13.926	2.52952	0.103
2.59609	-14.007	2.59609	0.018
2.66266	-14.119	2.66266	-0.082
2.72922	-14.109	2.72922	-0.026
2.79579	-14.085	2.79579	-0.005
2.86235	-14.245	2.86235	-0.113
2.92892	-14.178	2.92892	-0.135
2.99549	-14.18	2.99549	-0.113
3.06205	-14.003	3.06205	-0.066
3.12862	-13.782	3.12862	0.115
3.19519	-13.801	3.19519	0.099
3.26175	-13.904	3.26175	0.036
3.32832	-13.94	3.32832	0.006
3.39489	-13.99	3.39489	-0.097
3.46145	-13.984	3.46145	-0.053
3.52802	-13.874	3.52802	-0.035
3.59459	-13.791	3.59459	0.007
3.66115	-13.888	3.66115	-0.102
3.72772	-13.976	3.72772	-0.161
3.79428	-13.927	3.79428	-0.139
3.86085	-13.792	3.86085	-0.214
3.92742	-13.903	3.92742	-0.224
3.99398	-13.932	3.99398	-0.247
4.06055	-13.863	4.06055	-0.169
4.12712	-13.953	4.12712	-0.277
4.19368	-13.888	4.19368	-0.249
4.26025	-13.876	4.26025	-0.337
4.32682	-13.636	4.32682	-0.203
4.39338	-13.555	4.39338	-0.127
4.45995	-13.473	4.45995	-0.004
4.52651	-13.503	4.52651	-0.133
4.59308	-13.499	4.59308	-0.14
4.65965	-13.58	4.65965	-0.191
4.72621	-13.65	4.72621	-0.321
4.79278	-13.65	4.79278	-0.288
4.85935	-13.577	4.85935	-0.256
4.92591	-13.558	4.92591	-0.466
4.99248	-13.651	4.99248	-0.504
5.05905	-13.75	5.05905	-0.434
5.12561	-13.737	5.12561	-0.459
5.19218	-13.72	5.19218	-0.57
5.25874	-13.845	5.25874	-0.56
5.32531	-13.791	5.32531	-0.694
5.39188	-13.717	5.39188	-0.657
5.45844	-13.73	5.45844	-0.671
5.52501	-13.86	5.52501	-0.756
5.59158	-13.866	5.59158	-0.757
5.65814	-13.713	5.65814	-0.648
5.72471	-13.513	5.72471	-0.501
5.79128	-13.584	5.79128	-0.53
5.85784	-13.713	5.85784	-0.668
5.92441	-13.844	5.92441	-0.81
5.99098	-13.978	5.99098	-0.932
6.05754	-14	6.05754	-0.877
6.12411	-14.054	6.12411	-0.96
6.19067	-14.039	6.19067	-0.98
6.25724	-14.156	6.25724	-1.084
6.32381	-14.076	6.32381	-1.095
6.39037	-14.064	6.39037	-1.104
6.45694	-14.144	6.45694	-1.219
6.52351	-14.178	6.52351	-1.243
6.59007	-14.227	6.59007	-1.273
6.65664	-14.291	6.65664	-1.257
6.72321	-14.275	6.72321	-1.311
6.78977	-14.313	6.78977	-1.333
6.85634	-14.31	6.85634	-1.367
6.9229	-14.337	6.9229	-1.485
6.98947	-14.307	6.98947	-1.463
7.05604	-14.303	7.05604	-1.471
7.1226	-14.124	7.1226	-1.489
7.18917	-14.34	7.18917	-1.532
7.25574	-14.33	7.25574	-1.506
7.3223	-14.302	7.3223	-1.484
7.38887	-14.218	7.38887	-1.558
7.45544	-14.255	7.45544	-1.609
7.522	-14.101	7.522	-1.62
7.58857	-13.968	7.58857	-1.422
7.65513	-13.879	7.65513	-1.403
7.7217	-13.981	7.7217	-1.577
7.78827	-14.05	7.78827	-1.545
7.85483	-14.037	7.85483	-1.519
7.9214	-13.731	7.9214	-1.727
7.98797	-0.096	7.98797	-0.041
8.05453	-0.936	8.05453	-0.969
8.1211	-0.872	8.1211	-0.974
8.18767	-0.604	8.18767	-0.734
8.25423	-0.31	8.25423	-0.495
8.3208	-0.258	8.3208	-0.417
8.38737	-0.363	8.38737	-0.59
8.45393	-0.46	8.45393	-0.651
8.5205	-0.454	8.5205	-0.653
8.58706	-0.452	8.58706	-0.542
8.65363	-0.269	8.65363	-0.461
8.7202	-0.19	8.7202	-0.213
8.78676	0.193	8.78676	0.182
8.85333	0.444	8.85333	0.751
8.9199	0.786	8.9199	1.281
8.98646	0.879	8.98646	1.805
9.05303	1.002	9.05303	2.352
9.1196	0.979	9.1196	2.757
9.18616	1.032	9.18616	3.12
9.25273	0.986	9.25273	3.33
9.31929	1.064	9.31929	3.631
9.38586	1.066	9.38586	3.902
9.45243	1.145	9.45243	4.161
9.51899	1.13	9.51899	4.306
9.58556	1.187	9.58556	4.344
9.65213	1.231	9.65213	4.414
9.71869	1.136	9.71869	4.212
9.78526	1.164	9.78526	4.064
9.85183	1.065	9.85183	3.906
9.91839	0.894	9.91839	3.594
9.98496	0.812	9.98496	3.423
10.0515	0.716	10.0515	3.206
10.1181	0.649	10.1181	3.051
10.1847	0.685	10.1847	2.784
10.2512	0.64	10.2512	2.596
10.3178	0.519	10.3178	2.328
10.3844	0.52	10.3844	1.979
10.4509	0.463	10.4509	1.7
10.5175	0.406	10.5175	1.522
10.5841	0.451	10.5841	1.372
10.6506	0.235	10.6506	1.125
10.7172	0.226	10.7172	0.893
10.7838	0.075	10.7838	0.783
10.8503	-0.05	10.8503	0.642
10.9169	0.073	10.9169	0.503
10.9835	0.102	10.9835	0.377
11.05	0.043	11.05	0.393
11.1166	-0.074	11.1166	0.225
11.1832	0.011	11.1832	0.126
11.2497	-0.011	11.2497	0.016
11.3163	-0.252	11.3163	-0.086
11.3829	-0.236	11.3829	-0.243
11.4494	-0.221	11.4494	-0.29
11.516	-0.3	11.516	-0.455
11.5826	-0.342	11.5826	-0.459
11.6491	-0.388	11.6491	-0.445
11.7157	-0.265	11.7157	-0.517
11.7823	-0.359	11.7823	-0.579
11.8488	-0.368	11.8488	-0.551
11.9154	-0.237	11.9154	-0.639
11.982	-0.293	11.982	-0.635
12.0485	-0.346	12.0485	-0.644
12.1151	-0.208	12.1151	-0.597
12.1816	-0.329	12.1816	-0.751
12.2482	-0.289	12.2482	-0.72
12.3148	-0.261	12.3148	-0.868
12.3813	-0.378	12.3813	-0.94
12.4479	-0.28	12.4479	-0.91
12.5145	-0.287	12.5145	-0.89
12.581	-0.232	12.581	-0.916
12.6476	-0.277	12.6476	-1.034
12.7142	-0.286	12.7142	-1.101
12.7807	-0.317	12.7807	-1.024
12.8473	-0.282	12.8473	-1.026
12.9139	-0.248	12.9139	-1.052
12.9804	-0.091	12.9804	-0.899
13.047	-0.088	13.047	-0.983
13.1136	-0.259	13.1136	-1.074
13.1801	-0.265	13.1801	-1.017
13.2467	-0.133	13.2467	-1.118
13.3133	-0.224	13.3133	-1.216
13.3798	-0.299	13.3798	-1.263
13.4464	-0.281	13.4464	-1.234
13.513	-0.239	13.513	-1.224
13.5795	-0.045	13.5795	-1.069
13.6461	0.19	13.6461	-1.053
13.7127	0.128	13.7127	-0.921
13.7792	0.154	13.7792	-0.956
13.8458	0.367	13.8458	-0.887
13.9124	0.343	13.9124	-0.823
13.9789	0.418	13.9789	-0.924
14.0455	0.261	14.0455	-1.028
14.1121	0.014	14.1121	-1.176
14.1786	0.085	14.1786	-1.169
14.2452	0.071	14.2452	-1.318
14.3118	0.049	14.3118	-1.348
14.3783	0.023	14.3783	-1.43
14.4449	0.214	14.4449	-1.358
14.5115	0.395	14.5115	-1.32
14.578	0.309	14.578	-1.47
14.6446	0.246	14.6446	-1.399
14.7112	0.112	14.7112	-1.446
14.7777	0.112	14.7777	-1.477
14.8443	0.128	14.8443	-1.453
14.9109	0.168	14.9109	-1.522
14.9774	0.266	14.9774	-1.542
15.044	0.311	15.044	-1.464
15.1106	0.35	15.1106	-1.532
15.1771	0.429	15.1771	-1.451
15.2437	0.431	15.2437	-1.463
15.3103	0.439	15.3103	-1.473
15.3768	0.437	15.3768	-1.501
15.4434	0.262	15.4434	-1.591
15.51	0.252	15.51	-1.652
15.5765	0.393	15.5765	-1.536
15.6431	0.403	15.6431	-1.485
15.7097	0.427	15.7097	-1.503
15.7762	0.551	15.7762	-1.482
15.8428	0.576	15.8428	-1.488
15.9094	0.597	15.9094	-1.528
15.9759	0.75	15.9759	-1.538
16.0425	0.846	16.0425	-1.486
16.1091	0.955	16.1091	-1.498
16.1756	1.045	16.1756	-1.47
16.2422	0.934	16.2422	-1.6
16.3088	0.904	16.3088	-1.635
16.3753	0.945	16.3753	-1.598
16.4419	0.987	16.4419	-1.528
16.5085	1.031	16.5085	-1.567
16.575	1.042	16.575	-1.587
16.6416	1.176	16.6416	-1.571
16.7082	1.188	16.7082	-1.555
16.7747	1.383	16.7747	-1.567
16.8413	1.579	16.8413	-1.572
16.9079	1.64	16.9079	-1.563
16.9744	1.561	16.9744	-1.501
17.041	1.639	17.041	-1.546
17.1076	1.347	17.1076	-1.604
17.1741	1.7	17.1741	-1.544
17.2407	1.765	17.2407	-1.64
17.3073	1.898	17.3073	-1.601
17.3738	2	17.3738	-1.544
17.4404	2.125	17.4404	-1.491
17.507	2.207	17.507	-1.498
17.5735	2.373	17.5735	-1.57
17.6401	2.506	17.6401	-1.461
17.7067	2.502	17.7067	-1.469
17.7732	2.453	17.7732	-1.653
17.8398	2.497	17.8398	-1.564
17.9064	2.616	17.9064	-1.581
17.9729	2.65	17.9729	-1.584
18.0395	2.727	18.0395	-1.592
18.1061	2.841	18.1061	-1.554
18.1726	2.988	18.1726	-1.545
18.2392	2.931	18.2392	-1.626
18.3058	3.102	18.3058	-1.558
18.3723	3.391	18.3723	-1.598
18.4389	3.413	18.4389	-1.641
18.5055	3.355	18.5055	-1.754
18.572	3.372	18.572	-1.884
18.6386	3.223	18.6386	-1.831
18.7052	3.342	18.7052	-1.848
18.7717	3.427	18.7717	-1.829
18.8383	3.708	18.8383	-1.82
18.9049	3.855	18.9049	-1.716
18.9714	3.978	18.9714	-1.656
19.038	4.126	19.038	-1.649
19.1046	4.537	19.1046	-1.504
19.1711	4.858	19.1711	-1.448
19.2377	4.936	19.2377	-1.52
19.3043	5.001	19.3043	-1.575
19.3708	4.78	19.3708	-1.561
19.4374	4.626	19.4374	-1.675
19.504	4.882	19.504	-1.612
19.5705	5.075	19.5705	-1.548
19.6371	5.001	19.6371	-1.533
19.7037	5.381	19.7037	-1.636
19.7702	5.417	19.7702	-1.648
19.8368	5.507	19.8368	-1.679
19.9034	5.816	19.9034	-1.626
19.9699	6.463	19.9699	-1.359
20.0365	6.471	20.0365	-1.265
20.103	6.463	20.103	-1.332
20.1696	6.285	20.1696	-1.384
20.2362	6.405	20.2362	-1.402
20.3027	6.486	20.3027	-1.389
20.3693	6.56	20.3693	-1.411
20.4359	6.804	20.4359	-1.229
20.5024	7.229	20.5024	-1.061
20.569	7.35	20.569	-0.946
20.6356	7.659	20.6356	-0.904
20.7021	8.071	20.7021	-0.918
20.7687	8.299	20.7687	-1.089
20.8353	8.231	20.8353	-1.116
20.9018	8.056	20.9018	-1.221
20.9684	7.721	20.9684	-1.341
21.035	7.736	21.035	-1.38
21.1015	7.998	21.1015	-1.229
21.1681	8.267	21.1681	-1.168
21.2347	8.257	21.2347	-1.301
21.3012	8.535	21.3012	-1.373
21.3678	8.69	21.3678	-1.327
21.4344	9.204	21.4344	-1.088
21.5009	9.814	21.5009	-0.917
21.5675	9.944	21.5675	-0.97
21.6341	9.855	21.6341	-1.05
21.7006	9.637	21.7006	-1.075
21.7672	9.415	21.7672	-1.139
21.8338	9.588	21.8338	-1.201
21.9003	9.809	21.9003	-1.144
21.9669	10.098	21.9669	-1.16
22.0335	10.446	22.0335	-1.119
22.1	10.47	22.1	-1.036
22.1666	10.798	22.1666	-1.045
22.2332	11.369	22.2332	-0.898
22.2997	11.776	22.2997	-0.969
22.3663	11.858	22.3663	-0.919
22.4329	11.905	22.4329	-0.927
22.4994	11.479	22.4994	-1.07
22.566	11.544	22.566	-1.018
22.6326	11.701	22.6326	-0.956
22.6991	11.782	22.6991	-0.947
22.7657	12.088	22.7657	-0.872
22.8323	12.273	22.8323	-0.955
22.8988	12.457	22.8988	-0.962
22.9654	12.836	22.9654	-0.853
23.032	13.543	23.032	-0.726
23.0985	13.921	23.0985	-0.71
23.1651	14.06	23.1651	-0.582
23.2317	13.848	23.2317	-0.719
23.2982	13.394	23.2982	-0.718
23.3648	13.543	23.3648	-0.675
23.4314	13.784	23.4314	-0.674
23.4979	13.963	23.4979	-0.678
23.5645	14.113	23.5645	-0.65
23.6311	14.418	23.6311	-0.72
23.6976	14.659	23.6976	-0.679
23.7642	15.149	23.7642	-0.64
23.8308	15.831	23.8308	-0.487
23.8973	16.065	23.8973	-0.447
23.9639	15.941	23.9639	-0.48
24.0305	15.578	24.0305	-0.505
24.097	15.18	24.097	-0.585
24.1636	15.732	24.1636	-0.5
24.2302	15.98	24.2302	-0.447
24.2967	16.232	24.2967	-0.328
24.3633	16.608	24.3633	-0.128
24.4299	16.84	24.4299	-0.114
24.4964	17.273	24.4964	-0.018
24.563	17.916	24.563	-0.06
24.6296	18.442	24.6296	-0.015
24.6961	18.494	24.6961	-0.076
24.7627	18.457	24.7627	-0.204
24.8293	17.899	24.8293	-0.258
24.8958	17.797	24.8958	-0.252
24.9624	18.069	24.9624	-0.136
25.029	18.457	25.029	-0.13
25.0955	18.781	25.0955	0.088
25.1621	19.082	25.1621	0.207
25.2287	19.264	25.2287	0.144
25.2952	19.695	25.2952	0.076
25.3618	20.483	25.3618	0.282
25.4284	20.744	25.4284	0.181
25.4949	20.643	25.4949	0.026
25.5615	20.359	25.5615	0.016
25.6281	19.874	25.6281	-0.134
25.6946	19.974	25.6946	-0.203
25.7612	20.273	25.7612	-0.124
25.8278	20.541	25.8278	-0.139
25.8943	20.596	25.8943	-0.079
25.9609	20.746	25.9609	-0.014
26.0275	21.16	26.0275	-0.051
26.094	21.878	26.094	0.094
26.1606	22.713	26.1606	0.178
26.2272	22.855	26.2272	0.324
26.2937	22.773	26.2937	0.383
26.3603	22.46	26.3603	0.276
26.4269	22.007	26.4269	0.204
26.4934	22.363	26.4934	0.311
26.56	22.69	26.56	0.375
26.6266	22.87	26.6266	0.431
26.6931	23.112	26.6931	0.414
26.7597	23.245	26.7597	0.41
26.8263	23.622	26.8263	0.53
26.8928	24.452	26.8928	0.596
26.9594	25.075	26.9594	0.647
27.026	25.196	27.026	0.771
27.0925	24.951	27.0925	0.655
27.1591	24.375	27.1591	0.578
27.2257	24.312	27.2257	0.574
27.2922	24.669	27.2922	0.564
27.3588	24.974	27.3588	0.619
27.4254	25.163	27.4254	0.648
27.4919	25.426	27.4919	0.655
27.5585	25.691	27.5585	0.619
27.6251	26.081	27.6251	0.775
27.6916	27.051	27.6916	0.819
27.7582	27.489	27.7582	0.847
27.8248	27.371	27.8248	0.714
27.8913	27.036	27.8913	0.631
27.9579	26.499	27.9579	0.553
28.0245	26.65	28.0245	0.598
28.091	26.979	28.091	0.676
28.1576	27.379	28.1576	0.8
28.2241	27.749	28.2241	0.954
28.2907	27.873	28.2907	0.979
28.3573	28.206	28.3573	1.07
28.4238	28.984	28.4238	1.276
28.4904	29.902	28.4904	1.554
28.557	30.111	28.557	1.389
28.6235	30.018	28.6235	1.318
28.6901	29.266	28.6901	1.062
28.7567	28.955	28.7567	1.024
28.8232	29.238	28.8232	1.049
28.8898	29.56	28.8898	1.129
28.9564	29.822	28.9564	1.214
29.0229	30.055	29.0229	1.206
29.0895	30.242	29.0895	1.28
29.1561	30.827	29.1561	1.445
29.2226	31.69	29.2226	1.619
29.2892	32.189	29.2892	1.663
29.3558	32.221	29.3558	1.592
29.4223	32.018	29.4223	1.507
29.4889	31.329	29.4889	1.31
29.5555	31.28	29.5555	1.279
29.622	31.41	29.622	1.334
29.6886	31.824	29.6886	1.378
29.7552	32.096	29.7552	1.365
29.8217	32.115	29.8217	1.371
29.8883	32.487	29.8883	1.535
29.9549	33.022	29.9549	1.654
30.0214	33.982	30.0214	1.825
30.088	34.318	30.088	1.87
30.1546	34.165	30.1546	1.891
30.2211	33.954	30.2211	1.748
30.2877	33.267	30.2877	1.654
30.3543	33.454	30.3543	1.702
30.4208	33.707	30.4208	1.677
30.4874	33.903	30.4874	1.659
30.554	34.197	30.554	1.624
30.6205	34.345	30.6205	1.671
30.6871	34.76	30.6871	1.758
30.7537	35.425	30.7537	1.931
30.8202	36.363	30.8202	2.162
30.8868	36.459	30.8868	2.174
30.9534	36.431	30.9534	2.128
31.0199	36.116	31.0199	2.148
31.0865	35.704	31.0865	2.029
31.1531	35.874	31.1531	2.049
31.2196	36.282	31.2196	2.189
31.2862	36.472	31.2862	2.22
31.3528	36.721	31.3528	2.217
31.4193	36.9	31.4193	2.24
31.4859	37.302	31.4859	2.267
31.5525	38.033	31.5525	2.502
31.619	38.655	31.619	2.424
31.6856	38.871	31.6856	2.412
31.7522	38.635	31.7522	2.428
31.8187	38.012	31.8187	2.314
31.8853	38.056	31.8853	2.338
31.9519	38.168	31.9519	2.296
32.0184	38.353	32.0184	2.363
32.085	38.877	32.085	2.395
32.1516	38.886	32.1516	2.345
32.2181	39.142	32.2181	2.297
32.2847	39.571	32.2847	2.45
32.3513	40.387	32.3513	2.553
32.4178	40.943	32.4178	2.577
32.4844	40.832	32.4844	2.526
32.551	40.57	32.551	2.388
32.6175	39.974	32.6175	2.325
32.6841	40.111	32.6841	2.422
32.7507	40.392	32.7507	2.311
32.8172	40.583	32.8172	2.38
32.8838	40.87	32.8838	2.387
32.9504	41.005	32.9504	2.365
33.0169	41.203	33.0169	2.459
33.0835	41.811	33.0835	2.711
33.1501	42.66	33.1501	2.777
33.2166	42.748	33.2166	2.637
33.2832	42.742	33.2832	2.595
33.3498	42.403	33.3498	2.631
33.4163	42.346	33.4163	2.851
33.4829	42.459	33.4829	2.811
33.5495	42.614	33.5495	2.709
33.616	42.746	33.616	2.68
33.6826	42.938	33.6826	2.574
33.7492	43.038	33.7492	2.686
33.8157	43.475	33.8157	2.771
33.8823	44.073	33.8823	2.799
33.9489	44.839	33.9489	3.065
34.0154	44.911	34.0154	3.128
34.082	44.728	34.082	3.026
34.1486	44.117	34.1486	2.788
34.2151	43.974	34.2151	2.777
34.2817	44.285	34.2817	2.897
34.3483	44.404	34.3483	2.87
34.4148	44.597	34.4148	2.842
34.4814	44.825	34.4814	2.886
34.548	45.239	34.548	2.953
34.6145	45.248	34.6145	2.977
34.6811	45.99	34.6811	3.117
34.7477	46.515	34.7477	3.182
34.8142	46.472	34.8142	3.189
34.8808	46.49	34.8808	3.305
34.9474	45.952	34.9474	3.285
35.0139	46.285	35.0139	3.23
35.0805	46.108	35.0805	3.147
35.1471	46.416	35.1471	3.212
35.2136	46.744	35.2136	3.429
35.2802	46.888	35.2802	3.435
35.3468	47.031	35.3468	3.405
35.4133	47.494	35.4133	3.446
35.4799	48.205	35.4799	3.487
35.5465	48.109	35.5465	3.433
35.613	48.052	35.613	3.287
35.6796	47.684	35.6796	3.199
35.7462	47.505	35.7462	3.273
35.8127	47.655	35.8127	3.296
35.8793	47.856	35.8793	3.288
35.9459	48.053	35.9459	3.213
36.0124	48.07	36.0124	3.235
36.079	48.431	36.079	3.357
36.1455	48.81	36.1455	3.376
36.2121	49.215	36.2121	3.451
36.2787	49.584	36.2787	3.531
36.3452	49.8	36.3452	3.491
36.4118	49.786	36.4118	3.464
36.4784	49.417	36.4784	3.425
36.5449	49.255	36.5449	3.4
36.6115	49.541	36.6115	3.455
36.6781	49.763	36.6781	3.519
36.7446	50.089	36.7446	3.658
36.8112	50.417	36.8112	3.881
36.8778	50.611	36.8778	3.875
36.9443	50.839	36.9443	3.79
37.0109	51.492	37.0109	3.86
37.0775	51.556	37.0775	3.855
37.144	51.586	37.144	3.836
37.2106	51.347	37.2106	3.708
37.2772	51.34	37.2772	3.629
37.3437	51.363	37.3437	3.88
37.4103	51.408	37.4103	3.8
37.4769	51.753	37.4769	3.752
37.5434	51.654	37.5434	3.702
37.61	51.759	37.61	3.697
37.6766	51.877	37.6766	3.675
37.7431	52.333	37.7431	3.778
37.8097	52.808	37.8097	3.767
37.8763	52.739	37.8763	3.795
37.9428	52.866	37.9428	3.886
38.0094	52.605	38.0094	3.826
38.076	52.268	38.076	3.626
38.1425	52.377	38.1425	3.782
38.2091	52.592	38.2091	3.78
38.2757	52.757	38.2757	3.765
38.3422	53.043	38.3422	3.841
38.4088	53.124	38.4088	3.838
38.4754	53.373	38.4754	3.97
38.5419	53.813	38.5419	4.013
38.6085	54.215	38.6085	4.053
38.6751	54.049	38.6751	3.926
38.7416	54.023	38.7416	3.95
38.8082	53.701	38.8082	3.908
38.8748	53.615	38.8748	3.891
38.9413	53.892	38.9413	4.012
39.0079	54.045	39.0079	3.894
39.0745	54.037	39.0745	3.938
39.141	54.294	39.141	4.031
39.2076	54.562	39.2076	4.198
39.2742	54.851	39.2742	4.13
39.3407	55.482	39.3407	4.233
39.4073	55.505	39.4073	4.236
39.4739	55.516	39.4739	4.247
39.5404	55.509	39.5404	4.12
39.607	55.197	39.607	4.181
39.6736	55.383	39.6736	4.208
39.7401	55.456	39.7401	4.196
39.8067	55.48	39.8067	4.211
39.8733	55.565	39.8733	4.136
39.9398	55.787	39.9398	4.192
40.0064	56.06	40.0064	4.175
40.073	56.401	40.073	4.225
40.1395	56.684	40.1395	4.358
40.2061	56.832	40.2061	4.325
40.2727	56.86	40.2727	4.335
40.3392	56.707	40.3392	4.304
40.4058	56.749	40.4058	4.395
40.4724	56.96	40.4724	4.503
40.5389	56.954	40.5389	4.558
40.6055	57.076	40.6055	4.563
40.6721	57.343	40.6721	4.559
40.7386	57.363	40.7386	4.547
40.8052	57.538	40.8052	4.628
40.8718	57.78	40.8718	4.675
40.9383	58.043	40.9383	4.598
41.0049	57.948	41.0049	4.435
41.0715	57.818	41.0715	4.453
41.138	57.533	41.138	4.312
41.2046	57.643	41.2046	4.439
41.2712	57.91	41.2712	4.597
41.3377	58.015	41.3377	4.629
41.4043	58.136	41.4043	4.689
41.4709	58.148	41.4709	4.629
41.5374	58.407	41.5374	4.74
41.604	58.633	41.604	4.815
41.6706	58.979	41.6706	4.894
41.7371	59.289	41.7371	5.07
41.8037	59.24	41.8037	4.951
41.8703	59	41.8703	4.797
41.9368	58.922	41.9368	4.817
42.0034	58.82	42.0034	4.625
42.07	58.846	42.07	4.672
42.1365	58.983	42.1365	4.705
42.2031	59.087	42.2031	4.645
42.2697	59.137	42.2697	4.676
42.3362	59.257	42.3362	4.74
42.4028	59.276	42.4028	4.691
42.4694	59.567	42.4694	4.596
42.5359	59.587	42.5359	4.541
42.6025	59.414	42.6025	4.499
42.6691	59.244	42.6691	4.503
42.7356	59.136	42.7356	4.414
42.8022	59.348	42.8022	4.593
42.8688	59.559	42.8688	4.722
42.9353	59.575	42.9353	4.637
43.0019	59.696	43.0019	4.639
43.0685	59.858	43.0685	4.762
43.135	59.984	43.135	4.777
43.2016	60.217	43.2016	4.898
43.2682	60.461	43.2682	4.924
43.3347	60.511	43.3347	4.769
43.4013	60.302	43.4013	4.705
43.4679	60.149	43.4679	4.735
43.5344	60.149	43.5344	4.693
43.601	60.258	43.601	4.75
43.6676	60.484	43.6676	4.875
43.7341	60.691	43.7341	4.928
43.8007	60.776	43.8007	4.97
43.8673	60.829	43.8673	4.954
43.9338	60.784	43.9338	4.992
44.0004	60.995	44.0004	4.903
44.067	61.153	44.067	4.849
44.1335	61.164	44.1335	4.766
44.2001	61.035	44.2001	4.782
44.2666	60.886	44.2666	4.742
44.3332	60.789	44.3332	4.752
44.3998	60.842	44.3998	4.798
44.4663	61.048	44.4663	4.862
44.5329	61.151	44.5329	4.795
44.5995	60.997	44.5995	4.693
44.666	61.29	44.666	4.843
44.7326	61.454	44.7326	4.882
44.7992	61.697	44.7992	4.889
44.8657	61.789	44.8657	4.834
44.9323	61.783	44.9323	4.755
44.9989	61.59	44.9989	4.623
45.0654	61.551	45.0654	4.797
45.132	61.698	45.132	4.882
45.1986	61.907	45.1986	4.911
45.2651	61.939	45.2651	4.891
45.3317	62.039	45.3317	5.003
45.3983	62.098	45.3983	5
45.4648	62.254	45.4648	4.985
45.5314	62.395	45.5314	4.901
45.598	62.581	45.598	5.026
45.6645	62.461	45.6645	5.075
45.7311	62.563	45.7311	4.94
45.7977	62.511	45.7977	5.003
45.8642	62.449	45.8642	4.899
45.9308	62.332	45.9308	4.877
45.9974	62.501	45.9974	4.948
46.0639	62.678	46.0639	5.005
46.1305	62.711	46.1305	4.948
46.1971	62.7	46.1971	5.034
46.2636	62.732	46.2636	4.968
46.3302	62.91	46.3302	5
46.3968	63.236	46.3968	5.085
46.4633	63.274	46.4633	5.087
46.5299	63.169	46.5299	5.036
46.5965	63.046	46.5965	4.931
46.663	62.985	46.663	4.969
46.7296	63.055	46.7296	5.015
46.7962	63.2	46.7962	5.085
46.8627	63.223	46.8627	5.189
46.9293	63.138	46.9293	5.05
46.9959	63.28	46.9959	5.106
47.0624	63.389	47.0624	5.209
47.129	63.547	47.129	5.17
47.1956	63.477	47.1956	5.11
47.2621	63.335	47.2621	4.996
47.3287	63.212	47.3287	4.973
47.3953	63.149	47.3953	4.952
47.4618	63.107	47.4618	5.01
47.5284	63.283	47.5284	5.026
47.595	63.275	47.595	5.194
47.6615	63.326	47.6615	5.153
47.7281	63.411	47.7281	5.145
47.7947	63.509	47.7947	5.096
47.8612	63.839	47.8612	5.26
47.9278	63.921	47.9278	5.327
47.9944	63.92	47.9944	5.298
48.0609	63.869	48.0609	5.177
48.1275	63.724	48.1275	5.092
48.1941	63.578	48.1941	5.063
48.2606	63.65	48.2606	5.058
48.3272	63.788	48.3272	5.187
48.3938	63.88	48.3938	5.328
48.4603	63.965	48.4603	5.284
48.5269	63.941	48.5269	5.217
48.5935	64.139	48.5935	5.194
48.66	64.265	48.66	5.203
48.7266	64.193	48.7266	5.242
48.7932	64.138	48.7932	5.225
48.8597	64.234	48.8597	5.109
48.9263	63.99	48.9263	5.014
48.9929	63.872	48.9929	5.084
49.0594	63.834	49.0594	5.052
49.126	64.041	49.126	5.103
49.1926	64.221	49.1926	5.104
49.2591	64.092	49.2591	5.144
49.3257	64.093	49.3257	5.116
49.3923	64.286	49.3923	5.065
49.4588	64.386	49.4588	5.198
49.5254	64.524	49.5254	5.339
49.592	64.515	49.592	5.217
49.6585	64.501	49.6585	5.19
49.7251	64.343	49.7251	5.25
49.7917	64.342	49.7917	5.119
49.8582	64.563	49.8582	5.089
49.9248	64.539	49.9248	5.031
49.9914	64.538	49.9914	5.154
50.0579	64.638	50.0579	5.307
50.1245	64.736	50.1245	5.272
50.1911	64.841	50.1911	5.266
50.2576	65.08	50.2576	5.39
50.3242	65.011	50.3242	5.422
50.3908	64.885	50.3908	5.241
50.4573	64.771	50.4573	5.113
50.5239	64.674	50.5239	5.086
50.5905	64.811	50.5905	5.101
50.657	65.021	50.657	5.295
50.7236	65.348	50.7236	5.582
50.7902	65.241	50.7902	5.517
50.8567	65.035	50.8567	5.29
50.9233	65.095	50.9233	5.222
50.9899	65.104	50.9899	5.19
51.0564	65.022	51.0564	5.06
51.123	65.014	51.123	4.951
51.1896	64.913	51.1896	4.967
51.2561	64.918	51.2561	4.985
51.3227	65.048	51.3227	4.987
51.3893	65.071	51.3893	5.024
51.4558	64.983	51.4558	5.091
51.5224	65.181	51.5224	5.218
51.589	65.22	51.589	5.384
51.6555	65.203	51.6555	5.24
51.7221	65.377	51.7221	5.191
51.7887	65.253	51.7887	5.321
51.8552	65.247	51.8552	5.266
51.9218	65.242	51.9218	5.188
51.9884	64.976	51.9884	4.946
52.0549	64.798	52.0549	4.867
52.1215	64.753	52.1215	4.946
52.188	64.827	52.188	4.922
52.2546	64.811	52.2546	4.882
52.3212	64.712	52.3212	4.791
52.3877	64.851	52.3877	4.914
52.4543	64.948	52.4543	5.067
52.5209	64.979	52.5209	5.034
52.5874	65.099	52.5874	5.051
52.654	65.257	52.654	5.089
52.7206	65.305	52.7206	5.1
52.7871	65.156	52.7871	5.016
52.8537	65.191	52.8537	5.128
52.9203	65.071	52.9203	5.075
52.9868	64.984	52.9868	4.925
53.0534	65.121	53.0534	4.951
53.12	65.036	53.12	5.014
53.1865	65.178	53.1865	5.03
53.2531	65.262	53.2531	5.157
53.3197	65.3	53.3197	5.12
53.3862	65.315	53.3862	5.071
53.4528	65.271	53.4528	5.119
53.5194	65.362	53.5194	5.083
53.5859	65.335	53.5859	5.021
53.6525	65.211	53.6525	4.89
53.7191	65.21	53.7191	4.992
53.7856	65.399	53.7856	5.05
53.8522	65.357	53.8522	5.233
53.9188	65.538	53.9188	5.161
53.9853	65.349	53.9853	5.056
54.0519	65.422	54.0519	5.086
54.1185	65.601	54.1185	4.979
54.185	65.585	54.185	4.972
54.2516	65.715	54.2516	4.968
54.3182	65.722	54.3182	5.018
54.3847	65.685	54.3847	4.966
54.4513	65.421	54.4513	4.876
54.5179	65.418	54.5179	4.833
54.5844	65.556	54.5844	4.918
54.651	65.64	54.651	5.147
54.7176	65.817	54.7176	5.442
54.7841	65.979	54.7841	5.374
54.8507	65.996	54.8507	5.202
54.9173	65.837	54.9173	5.178
54.9838	65.775	54.9838	5.114
55.0504	65.824	55.0504	5.168
55.117	65.714	55.117	5.09
55.1835	65.923	55.1835	5.259
55.2501	66.003	55.2501	5.278
55.3167	65.888	55.3167	5.229
55.3832	65.666	55.3832	4.994
55.4498	65.667	55.4498	4.944
55.5164	65.637	55.5164	5.1
55.5829	65.666	55.5829	5.097
55.6495	65.544	55.6495	4.964
55.7161	65.655	55.7161	5.023
55.7826	65.595	55.7826	4.973
55.8492	65.448	55.8492	4.844
55.9158	65.31	55.9158	4.837
55.9823	65.363	55.9823	5.031
56.0489	65.362	56.0489	4.941
56.1155	65.507	56.1155	4.969
56.182	65.535	56.182	5.033
56.2486	65.514	56.2486	4.903
56.3152	65.715	56.3152	5.136
56.3817	65.873	56.3817	5.232
56.4483	65.741	56.4483	5.145
56.5149	65.765	56.5149	5.068
56.5814	65.719	56.5814	4.93
56.648	65.678	56.648	4.901
56.7146	65.754	56.7146	5.104
56.7811	65.785	56.7811	5.013
56.8477	65.779	56.8477	4.991
56.9143	65.718	56.9143	4.99
56.9808	65.742	56.9808	4.865
57.0474	65.871	57.0474	4.952
57.114	65.889	57.114	5
57.1805	65.91	57.1805	5.047
57.2471	65.909	57.2471	5.024
57.3137	65.818	57.3137	4.849
57.3802	65.912	57.3802	4.949
57.4468	66.126	57.4468	5.189
57.5134	66.116	57.5134	5.111
57.5799	65.784	57.5799	4.955
57.6465	65.622	57.6465	4.862
57.7131	65.691	57.7131	4.855
57.7796	65.614	57.7796	4.902
57.8462	65.595	57.8462	4.855
57.9128	65.693	57.9128	4.87
57.9793	65.801	57.9793	4.899
58.0459	65.882	58.0459	4.915
58.1125	65.752	58.1125	4.927
58.179	65.666	58.179	4.974
58.2456	65.593	58.2456	4.953
58.3122	65.606	58.3122	4.927
58.3787	65.681	58.3787	4.957
58.4453	65.608	58.4453	4.933
58.5119	65.499	58.5119	4.849
58.5784	65.645	58.5784	5.002
58.645	65.87	58.645	5.013
58.7116	65.704	58.7116	4.938
58.7781	65.743	58.7781	4.842
58.8447	65.723	58.8447	4.868
58.9113	65.856	58.9113	4.885
58.9778	65.818	58.9778	4.876
59.0444	65.682	59.0444	4.803
59.111	65.601	59.111	4.712
59.1775	65.687	59.1775	4.823
59.2441	65.771	59.2441	4.749
59.3107	65.828	59.3107	4.827
59.3772	65.829	59.3772	4.813
59.4438	65.715	59.4438	4.837
59.5104	65.842	59.5104	4.868
59.5769	65.883	59.5769	4.737
59.6435	65.873	59.6435	4.786
59.7101	65.913	59.7101	4.803
59.7766	65.993	59.7766	4.866
59.8432	65.948	59.8432	4.881
59.9098	65.88	59.9098	4.653
59.9763	65.766	59.9763	4.742
60.0429	65.927	60.0429	4.757
60.1095	66.013	60.1095	4.681
60.176	65.955	60.176	4.756
60.2426	66.042	60.2426	4.716
60.3091	65.868	60.3091	4.609
60.3757	65.82	60.3757	4.691
60.4423	65.8	60.4423	4.629
60.5088	65.827	60.5088	4.564
60.5754	65.701	60.5754	4.363
60.642	65.647	60.642	4.419
60.7085	65.642	60.7085	4.484
60.7751	65.622	60.7751	4.536
60.8417	65.605	60.8417	4.544
60.9082	65.625	60.9082	4.545
60.9748	65.803	60.9748	4.647
61.0414	65.905	61.0414	4.718
61.1079	65.833	61.1079	4.674
61.1745	65.87	61.1745	4.635
61.2411	65.726	61.2411	4.491
61.3076	65.849	61.3076	4.573
61.3742	65.931	61.3742	4.642
61.4408	65.741	61.4408	4.585
61.5073	65.686	61.5073	4.735
61.5739	65.709	61.5739	4.742
61.6405	65.757	61.6405	4.647
61.707	65.956	61.707	4.743
61.7736	66.047	61.7736	4.801
61.8402	66.136	61.8402	4.938
61.9067	66.046	61.9067	4.892
61.9733	65.877	61.9733	4.82
62.0399	65.705	62.0399	4.692
62.1064	65.945	62.1064	4.744
62.173	65.86	62.173	4.779
62.2396	65.777	62.2396	4.673
62.3061	65.885	62.3061	4.798
62.3727	65.831	62.3727	4.773
62.4393	65.823	62.4393	4.76
62.5058	65.887	62.5058	4.813
62.5724	66.051	62.5724	4.88
62.639	66.03	62.639	4.888
62.7055	65.94	62.7055	4.94
62.7721	65.74	62.7721	4.852
62.8387	65.897	62.8387	4.745
62.9052	65.758	62.9052	4.769
62.9718	65.743	62.9718	4.71
63.0384	65.816	63.0384	4.822
63.1049	65.823	63.1049	4.674
63.1715	65.756	63.1715	4.709
63.2381	65.729	63.2381	4.671
63.3046	65.801	63.3046	4.724
63.3712	66.097	63.3712	4.74
63.4378	66.051	63.4378	4.712
63.5043	66.016	63.5043	4.603
63.5709	66.14	63.5709	4.633
63.6375	66.089	63.6375	4.65
63.704	66.104	63.704	4.74
63.7706	66.184	63.7706	4.753
63.8372	66.085	63.8372	4.598
63.9037	66.172	63.9037	4.51
63.9703	66.219	63.9703	4.53
64.0369	66.229	64.0369	4.552
64.1034	66.125	64.1034	4.581

## Sheet: 0,014 g L-1
09112018(1541781208)001:10_UV1_210nm		09112018(1541781208)001:10_UV2_225nm
ml	mAU	ml	mAU
0	-13.105	0	0
0.0732295	24.744	0.0732295	13.018
0.146459	23.279	0.146459	14.222
0.219688	24.283	0.219688	12.282
0.292918	25.278	0.292918	12.601
0.366147	25.351	0.366147	12.704
0.439377	25.418	0.439377	12.778
0.512606	25.508	0.512606	12.753
0.585836	25.374	0.585836	12.7
0.659065	25.303	0.659065	12.612
0.732295	25.11	0.732295	12.624
0.805524	25.121	0.805524	12.479
0.878754	24.905	0.878754	12.384
0.951983	24.433	0.951983	12.179
1.02521	24.293	1.02521	12.145
1.09844	24.047	1.09844	12.022
1.17167	23.841	1.17167	11.999
1.2449	23.67	1.2449	11.925
1.31813	23.416	1.31813	11.879
1.39136	23.348	1.39136	11.807
1.46459	23.258	1.46459	11.759
1.53782	23.247	1.53782	11.876
1.61105	23.358	1.61105	11.936
1.68428	23.192	1.68428	11.853
1.75751	23.233	1.75751	11.793
1.83074	23.258	1.83074	11.815
1.90397	23.384	1.90397	11.958
1.9772	23.283	1.9772	11.888
2.05042	23.158	2.05042	11.779
2.12365	23.225	2.12365	11.789
2.19688	23.298	2.19688	11.751
2.27011	23.084	2.27011	11.701
2.34334	23.137	2.34334	11.744
2.41657	23.079	2.41657	11.63
2.4898	23.043	2.4898	11.584
2.56303	23.047	2.56303	11.525
2.63626	22.979	2.63626	11.496
2.70949	22.981	2.70949	11.503
2.78272	22.963	2.78272	11.54
2.85595	23.034	2.85595	11.641
2.92918	23.035	2.92918	11.601
3.00241	23.002	3.00241	11.601
3.07564	23.004	3.07564	11.477
3.14887	22.925	3.14887	11.546
3.2221	22.902	3.2221	11.435
3.29533	22.698	3.29533	11.377
3.36856	22.542	3.36856	11.303
3.44178	22.427	3.44178	11.12
3.51501	22.424	3.51501	11.112
3.58824	22.476	3.58824	11.153
3.66147	22.647	3.66147	11.414
3.7347	22.602	3.7347	11.386
3.80793	22.485	3.80793	11.33
3.88116	22.424	3.88116	11.307
3.95439	22.427	3.95439	11.314
4.02762	22.315	4.02762	11.211
4.10085	22.217	4.10085	11.157
4.17408	22.07	4.17408	11.126
4.24731	22.068	4.24731	10.962
4.32054	21.957	4.32054	10.965
4.39377	22.101	4.39377	10.99
4.467	22.086	4.467	11.002
4.54023	22.129	4.54023	11.106
4.61346	22.066	4.61346	11.151
4.68669	22.003	4.68669	11.076
4.75992	21.855	4.75992	10.87
4.83314	21.807	4.83314	10.849
4.90637	21.902	4.90637	10.828
4.9796	21.706	4.9796	10.813
5.05283	21.569	5.05283	10.593
5.12606	21.572	5.12606	10.614
5.19929	21.58	5.19929	10.736
5.27252	21.634	5.27252	10.784
5.34575	21.618	5.34575	10.567
5.41898	21.536	5.41898	10.561
5.49221	21.627	5.49221	10.646
5.56544	21.705	5.56544	10.707
5.63867	21.761	5.63867	10.749
5.7119	21.508	5.7119	10.498
5.78513	21.533	5.78513	10.479
5.85836	21.4	5.85836	10.467
5.93159	21.332	5.93159	10.387
6.00482	21.472	6.00482	10.549
6.07805	21.459	6.07805	10.521
6.15127	21.282	6.15127	10.402
6.2245	21.286	6.2245	10.304
6.29773	21.412	6.29773	10.479
6.37096	21.221	6.37096	10.439
6.44419	21.313	6.44419	10.316
6.51742	21.213	6.51742	10.252
6.59065	21.164	6.59065	10.236
6.66388	21.062	6.66388	10.17
6.73711	20.962	6.73711	10.128
6.81034	21.074	6.81034	10.065
6.88357	21.008	6.88357	10.091
6.9568	21.086	6.9568	10.018
7.03003	21.112	7.03003	10.031
7.10326	21.005	7.10326	10.049
7.17649	20.835	7.17649	9.91
7.24972	20.803	7.24972	9.794
7.32295	20.744	7.32295	9.812
7.39618	20.746	7.39618	9.783
7.46941	20.766	7.46941	9.754
7.54263	20.77	7.54263	9.914
7.61586	20.79	7.61586	10.026
7.68909	20.549	7.68909	9.872
7.76232	20.582	7.76232	9.968
7.83555	20.665	7.83555	9.838
7.90878	20.949	7.90878	9.926
7.98201	-0.053	7.98201	-0.025
8.05524	-0.667	8.05524	-0.824
8.12847	-0.917	8.12847	-0.967
8.2017	-1.148	8.2017	-0.997
8.27493	-0.897	8.27493	-0.894
8.34816	-0.652	8.34816	-0.845
8.42139	-0.408	8.42139	-0.563
8.49462	-0.287	8.49462	-0.481
8.56785	-0.388	8.56785	-0.608
8.64108	-0.899	8.64108	-0.811
8.71431	-1.111	8.71431	-1.044
8.78754	-0.96	8.78754	-0.782
8.86076	-0.989	8.86076	-0.386
8.93399	-0.79	8.93399	0.14
9.00722	-0.359	9.00722	0.92
9.08045	0.024	9.08045	1.658
9.15368	0.224	9.15368	2.252
9.22691	0.515	9.22691	2.64
9.30014	1.096	9.30014	3.332
9.37337	1.601	9.37337	3.899
9.4466	2.013	9.4466	4.278
9.51983	2.463	9.51983	4.719
9.59306	2.634	9.59306	4.948
9.66629	2.684	9.66629	4.886
9.73952	2.849	9.73952	4.833
9.81275	3.154	9.81275	4.888
9.88598	3.158	9.88598	4.771
9.95921	3.208	9.95921	4.627
10.0324	3.263	10.0324	4.48
10.1057	3.211	10.1057	4.295
10.1789	2.867	10.1789	4.069
10.2521	2.774	10.2521	3.856
10.3254	2.698	10.3254	3.558
10.3986	2.455	10.3986	3.155
10.4718	2.232	10.4718	2.859
10.545	2.143	10.545	2.638
10.6183	1.926	10.6183	2.429
10.6915	1.75	10.6915	2.231
10.7647	1.749	10.7647	2.032
10.838	1.515	10.838	1.758
10.9112	1.348	10.9112	1.528
10.9844	1.276	10.9844	1.453
11.0576	1.11	11.0576	1.383
11.1309	0.778	11.1309	1.152
11.2041	0.606	11.2041	0.997
11.2773	0.823	11.2773	0.965
11.3506	0.785	11.3506	0.843
11.4238	0.745	11.4238	0.712
11.497	0.495	11.497	0.635
11.5703	0.535	11.5703	0.643
11.6435	0.239	11.6435	0.631
11.7167	0.115	11.7167	0.497
11.7899	0.533	11.7899	0.478
11.8632	0.324	11.8632	0.502
11.9364	0.027	11.9364	0.259
12.0096	-0.089	12.0096	0.14
12.0829	-0.314	12.0829	0.102
12.1561	-0.431	12.1561	0.056
12.2293	-0.348	12.2293	-0.007
12.3025	-0.227	12.3025	0.044
12.3758	-0.254	12.3758	0.099
12.449	-0.37	12.449	-0.041
12.5222	-0.652	12.5222	-0.16
12.5955	-0.82	12.5955	-0.174
12.6687	-0.958	12.6687	-0.335
12.7419	-1.033	12.7419	-0.324
12.8152	-1.032	12.8152	-0.406
12.8884	-1.242	12.8884	-0.553
12.9616	-1.363	12.9616	-0.665
13.0348	-1.34	13.0348	-0.7
13.1081	-1.541	13.1081	-0.749
13.1813	-1.546	13.1813	-0.898
13.2545	-1.598	13.2545	-0.843
13.3278	-1.548	13.3278	-0.951
13.401	-1.617	13.401	-0.956
13.4742	-1.6	13.4742	-0.967
13.5475	-1.565	13.5475	-0.862
13.6207	-1.772	13.6207	-1.008
13.6939	-1.794	13.6939	-1.105
13.7671	-1.655	13.7671	-1.15
13.8404	-1.641	13.8404	-1.208
13.9136	-1.545	13.9136	-1.138
13.9868	-1.484	13.9868	-1.119
14.0601	-1.685	14.0601	-1.131
14.1333	-1.771	14.1333	-1.205
14.2065	-1.743	14.2065	-1.363
14.2797	-1.627	14.2797	-1.283
14.353	-1.631	14.353	-1.231
14.4262	-1.64	14.4262	-1.155
14.4994	-1.753	14.4994	-1.215
14.5727	-1.67	14.5727	-1.18
14.6459	-1.76	14.6459	-1.169
14.7191	-1.745	14.7191	-1.115
14.7924	-1.67	14.7924	-1.191
14.8656	-1.614	14.8656	-1.172
14.9388	-1.474	14.9388	-1.165
15.012	-1.588	15.012	-1.246
15.0853	-1.598	15.0853	-1.282
15.1585	-1.644	15.1585	-1.354
15.2317	-1.584	15.2317	-1.235
15.305	-1.568	15.305	-1.204
15.3782	-1.531	15.3782	-1.415
15.4514	-1.553	15.4514	-1.439
15.5246	-1.48	15.5246	-1.396
15.5979	-1.55	15.5979	-1.385
15.6711	-1.681	15.6711	-1.444
15.7443	-1.503	15.7443	-1.413
15.8176	-1.274	15.8176	-1.245
15.8908	-1.197	15.8908	-1.316
15.964	-1.219	15.964	-1.319
16.0373	-1.098	16.0373	-1.247
16.1105	-0.868	16.1105	-1.202
16.1837	-1	16.1837	-1.245
16.2569	-1.075	16.2569	-1.383
16.3302	-1.051	16.3302	-1.41
16.4034	-1.07	16.4034	-1.537
16.4766	-1.046	16.4766	-1.469
16.5499	-0.885	16.5499	-1.476
16.6231	-0.936	16.6231	-1.549
16.6963	-1.045	16.6963	-1.729
16.7695	-0.825	16.7695	-1.61
16.8428	-0.794	16.8428	-1.465
16.916	-0.621	16.916	-1.513
16.9892	-0.448	16.9892	-1.567
17.0625	-0.37	17.0625	-1.448
17.1357	-0.356	17.1357	-1.525
17.2089	-0.38	17.2089	-1.629
17.2822	-0.342	17.2822	-1.643
17.3554	-0.278	17.3554	-1.553
17.4286	-0.217	17.4286	-1.647
17.5018	-0.04	17.5018	-1.64
17.5751	0.22	17.5751	-1.491
17.6483	0.298	17.6483	-1.479
17.7215	0.14	17.7215	-1.602
17.7948	0.184	17.7948	-1.566
17.868	0.323	17.868	-1.526
17.9412	0.375	17.9412	-1.508
18.0144	0.677	18.0144	-1.507
18.0877	0.911	18.0877	-1.482
18.1609	0.907	18.1609	-1.546
18.2341	0.698	18.2341	-1.538
18.3074	0.865	18.3074	-1.569
18.3806	1.024	18.3806	-1.414
18.4538	1.14	18.4538	-1.406
18.5271	1.404	18.5271	-1.329
18.6003	1.714	18.6003	-1.316
18.6735	1.533	18.6735	-1.519
18.7467	1.357	18.7467	-1.512
18.82	1.578	18.82	-1.323
18.8932	1.826	18.8932	-1.235
18.9664	1.979	18.9664	-1.327
19.0397	2.243	19.0397	-1.276
19.1129	2.729	19.1129	-1.283
19.1861	2.502	19.1861	-1.456
19.2593	2.304	19.2593	-1.407
19.3326	2.303	19.3326	-1.353
19.4058	2.593	19.4058	-1.368
19.479	2.786	19.479	-1.402
19.5523	3.282	19.5523	-1.178
19.6255	3.941	19.6255	-1.15
19.6987	3.554	19.6987	-1.217
19.772	3.249	19.772	-1.274
19.8452	3.434	19.8452	-1.258
19.9184	3.662	19.9184	-1.175
19.9916	3.992	19.9916	-1.295
20.0649	4.414	20.0649	-1.255
20.1381	4.856	20.1381	-1.23
20.2113	4.421	20.2113	-1.366
20.2846	4.254	20.2846	-1.237
20.3578	4.675	20.3578	-1.092
20.431	4.97	20.431	-1.134
20.5042	5.238	20.5042	-1.147
20.5775	5.92	20.5775	-1.044
20.6507	6.224	20.6507	-1.132
20.7239	5.714	20.7239	-1.315
20.7972	5.46	20.7972	-1.251
20.8704	5.869	20.8704	-1.088
20.9436	6.366	20.9436	-0.947
21.0169	7.055	21.0169	-0.616
21.0901	7.828	21.0901	-0.567
21.1633	7.903	21.1633	-0.581
21.2365	7.211	21.2365	-0.751
21.3098	7.183	21.3098	-0.761
21.383	7.517	21.383	-0.75
21.4562	7.79	21.4562	-0.612
21.5295	8.318	21.5295	-0.558
21.6027	9.193	21.6027	-0.5
21.6759	8.845	21.6759	-0.699
21.7492	8.088	21.7492	-0.933
21.8224	8.097	21.8224	-0.956
21.8956	8.436	21.8956	-0.854
21.9688	8.901	21.9688	-0.782
22.0421	9.432	22.0421	-0.706
22.1153	10.528	22.1153	-0.579
22.1885	10.055	22.1885	-0.753
22.2618	9.359	22.2618	-0.881
22.335	9.574	22.335	-0.869
22.4082	10.119	22.4082	-0.715
22.4814	10.609	22.4814	-0.533
22.5547	11.638	22.5547	-0.463
22.6279	12.35	22.6279	-0.355
22.7011	11.725	22.7011	-0.506
22.7744	11.034	22.7744	-0.665
22.8476	11.449	22.8476	-0.566
22.9208	11.783	22.9208	-0.503
22.9941	12.29	22.9941	-0.437
23.0673	13.343	23.0673	-0.143
23.1405	13.821	23.1405	-0.169
23.2137	12.929	23.2137	-0.431
23.287	12.614	23.287	-0.425
23.3602	13.054	23.3602	-0.266
23.4334	13.415	23.4334	-0.319
23.5067	14.004	23.5067	-0.236
23.5799	15.234	23.5799	0.015
23.6531	15.504	23.6531	-0.093
23.7263	14.344	23.7263	-0.308
23.7996	14.166	23.7996	-0.24
23.8728	14.662	23.8728	-0.208
23.946	15.273	23.946	0.045
24.0193	16.174	24.0193	0.274
24.0925	17.473	24.0925	0.503
24.1657	17.25	24.1657	0.28
24.239	16.211	24.239	0.104
24.3122	16.247	24.3122	0.08
24.3854	16.738	24.3854	0.235
24.4586	17.309	24.4586	0.216
24.5319	18.185	24.5319	0.352
24.6051	19.313	24.6051	0.522
24.6783	18.72	24.6783	0.377
24.7516	17.762	24.7516	0.095
24.8248	18.133	24.8248	0.172
24.898	18.484	24.898	0.214
24.9712	19.019	24.9712	0.304
25.0445	20.13	25.0445	0.542
25.1177	21.161	25.1177	0.582
25.1909	20.397	25.1909	0.438
25.2642	19.329	25.2642	0.167
25.3374	19.761	25.3374	0.268
25.4106	20.197	25.4106	0.261
25.4839	20.739	25.4839	0.425
25.5571	22.277	25.5571	0.851
25.6303	23.004	25.6303	0.81
25.7035	22.078	25.7035	0.583
25.7768	21.275	25.7768	0.556
25.85	21.636	25.85	0.541
25.9232	22.321	25.9232	0.764
25.9965	22.96	25.9965	0.82
26.0697	24.406	26.0697	0.971
26.1429	24.979	26.1429	1.144
26.2161	23.781	26.2161	0.962
26.2894	23.34	26.2894	0.832
26.3626	23.89	26.3626	1.037
26.4358	24.436	26.4358	1.082
26.5091	24.93	26.5091	1.186
26.5823	26.795	26.5823	1.492
26.6555	27.034	26.6555	1.513
26.7288	25.552	26.7288	1.21
26.802	25.343	26.802	1.179
26.8752	25.867	26.8752	1.39
26.9484	26.419	26.9484	1.406
27.0217	27.412	27.0217	1.574
27.0949	28.978	27.0949	1.847
27.1681	28.76	27.1681	1.626
27.2414	27.199	27.2414	1.374
27.3146	27.309	27.3146	1.467
27.3878	27.885	27.3878	1.525
27.461	28.502	27.461	1.629
27.5343	29.457	27.5343	1.847
27.6075	30.951	27.6075	1.942
27.6807	30.384	27.6807	1.858
27.754	29.258	27.754	1.674
27.8272	29.643	27.8272	1.748
27.9004	30.056	27.9004	1.721
27.9737	30.651	27.9737	1.813
28.0469	31.985	28.0469	2.044
28.1201	33.029	28.1201	2.142
28.1933	32.002	28.1933	1.991
28.2666	30.975	28.2666	1.919
28.3398	31.648	28.3398	1.878
28.413	32.13	28.413	2.01
28.4863	32.869	28.4863	2.129
28.5595	34.553	28.5595	2.373
28.6327	35.27	28.6327	2.391
28.7059	33.801	28.7059	2.062
28.7792	33.122	28.7792	1.996
28.8524	33.702	28.8524	1.969
28.9256	34.193	28.9256	2.002
28.9989	34.868	28.9989	2.33
29.0721	36.735	29.0721	2.595
29.1453	37.018	29.1453	2.523
29.2186	35.595	29.2186	2.374
29.2918	35.39	29.2918	2.297
29.365	35.905	29.365	2.387
29.4382	36.407	29.4382	2.491
29.5115	37.144	29.5115	2.663
29.5847	38.942	29.5847	2.824
29.6579	38.867	29.6579	2.798
29.7312	37.446	29.7312	2.485
29.8044	37.535	29.8044	2.526
29.8776	37.991	29.8776	2.665
29.9508	38.586	29.9508	2.811
30.0241	39.721	30.0241	3.138
30.0973	41.186	30.0973	3.318
30.1705	40.975	30.1705	3.197
30.2438	39.565	30.2438	3.009
30.317	39.955	30.317	3.181
30.3902	40.393	30.3902	3.257
30.4635	40.847	30.4635	3.35
30.5367	42.164	30.5367	3.513
30.6099	43.401	30.6099	3.624
30.6831	42.66	30.6831	3.355
30.7564	41.433	30.7564	3.214
30.8296	41.655	30.8296	3.387
30.9028	42.292	30.9028	3.461
30.9761	42.843	30.9761	3.551
31.0493	44.289	31.0493	3.792
31.1225	45.265	31.1225	3.787
31.1958	44.104	31.1958	3.632
31.269	43.33	31.269	3.501
31.3422	43.937	31.3422	3.669
31.4154	44.573	31.4154	3.902
31.4887	45.194	31.4887	4.015
31.5619	46.944	31.5619	4.214
31.6351	47.353	31.6351	4.245
31.7084	45.931	31.7084	3.981
31.7816	45.56	31.7816	3.923
31.8548	46.142	31.8548	4.044
31.928	46.487	31.928	4.004
32.0013	47.443	32.0013	4.209
32.0745	49.136	32.0745	4.421
32.1477	49.255	32.1477	4.452
32.221	47.915	32.221	4.508
32.2942	48.125	32.2942	4.715
32.3674	48.634	32.3674	4.807
32.4407	48.993	32.4407	4.649
32.5139	49.761	32.5139	4.629
32.5871	51.364	32.5871	4.87
32.6603	50.981	32.6603	4.658
32.7336	49.536	32.7336	4.412
32.8068	49.815	32.8068	4.403
32.88	50.309	32.88	4.469
32.9533	51.056	32.9533	4.663
33.0265	51.895	33.0265	4.861
33.0997	53.158	33.0997	4.911
33.1729	52.838	33.1729	4.809
33.2462	51.735	33.2462	4.643
33.3194	51.98	33.3194	4.714
33.3926	52.357	33.3926	4.892
33.4659	52.916	33.4659	4.837
33.5391	54.21	33.5391	5.04
33.6123	55.235	33.6123	5.182
33.6856	54.567	33.6856	4.987
33.7588	53.756	33.7588	4.983
33.832	54.168	33.832	5.071
33.9052	54.594	33.9052	5.12
33.9785	55.022	33.9785	5.216
34.0517	56.522	34.0517	5.445
34.1249	57.093	34.1249	5.41
34.1982	56.141	34.1982	5.298
34.2714	55.856	34.2714	5.52
34.3446	56.357	34.3446	5.679
34.4178	56.766	34.4178	5.703
34.4911	57.192	34.4911	5.754
34.5643	58.805	34.5643	5.867
34.6375	58.987	34.6375	5.818
34.7108	57.57	34.7108	5.483
34.784	57.383	34.784	5.326
34.8572	57.706	34.8572	5.363
34.9305	58.164	34.9305	5.55
35.0037	58.842	35.0037	5.643
35.0769	60.519	35.0769	5.886
35.1501	60.483	35.1501	5.923
35.2234	59.115	35.2234	5.6
35.2966	59.124	35.2966	5.76
35.3698	59.669	35.3698	5.774
35.4431	59.988	35.4431	5.822
35.5163	60.978	35.5163	6.007
35.5895	62.217	35.5895	6.14
35.6627	61.877	35.6627	6.082
35.736	60.686	35.736	5.961
35.8092	60.885	35.8092	5.951
35.8824	61.406	35.8824	5.947
35.9557	61.97	35.9557	6.147
36.0289	62.893	36.0289	6.296
36.1021	64.127	36.1021	6.514
36.1754	63.439	36.1754	6.322
36.2486	62.575	36.2486	6.156
36.3218	63.016	36.3218	6.251
36.395	63.461	36.395	6.178
36.4683	63.787	36.4683	6.343
36.5415	64.972	36.5415	6.506
36.6147	65.846	36.6147	6.6
36.688	65.199	36.688	6.495
36.7612	64.598	36.7612	6.408
36.8344	64.883	36.8344	6.382
36.9076	65.202	36.9076	6.49
36.9809	65.569	36.9809	6.5
37.0541	66.796	37.0541	6.598
37.1273	67.266	37.1273	6.594
37.2006	66.249	37.2006	6.436
37.2738	66.268	37.2738	6.436
37.347	66.646	37.347	6.604
37.4203	67.143	37.4203	6.803
37.4935	67.634	37.4935	6.786
37.5667	68.915	37.5667	6.975
37.6399	69.019	37.6399	6.98
37.7132	67.966	37.7132	6.863
37.7864	67.711	37.7864	6.776
37.8596	67.959	37.8596	6.768
37.9329	68.429	37.9329	6.958
38.0061	69.013	38.0061	7.096
38.0793	70.235	38.0793	7.195
38.1525	70.24	38.1525	7.178
38.2258	69.136	38.2258	6.975
38.299	69.165	38.299	6.919
38.3722	69.59	38.3722	6.928
38.4455	69.922	38.4455	7.056
38.5187	70.855	38.5187	7.296
38.5919	71.898	38.5919	7.36
38.6652	71.524	38.6652	7.337
38.7384	70.878	38.7384	7.303
38.8116	70.999	38.8116	7.223
38.8848	71.376	38.8848	7.233
38.9581	71.73	38.9581	7.313
39.0313	72.674	39.0313	7.52
39.1045	73.305	39.1045	7.54
39.1778	72.711	39.1778	7.407
39.251	72.178	39.251	7.224
39.3242	72.336	39.3242	7.312
39.3975	72.557	39.3975	7.446
39.4707	72.934	39.4707	7.53
39.5439	73.889	39.5439	7.618
39.6171	74.25	39.6171	7.59
39.6904	73.554	39.6904	7.513
39.7636	73.387	39.7636	7.615
39.8368	73.647	39.8368	7.66
39.9101	74.155	39.9101	7.726
39.9833	74.475	39.9833	7.895
40.0565	75.506	40.0565	8.014
40.1297	75.57	40.1297	8.017
40.203	74.804	40.203	7.823
40.2762	74.767	40.2762	7.8
40.3494	74.984	40.3494	7.834
40.4227	75.338	40.4227	7.96
40.4959	75.851	40.4959	8.05
40.5691	76.71	40.5691	8.201
40.6424	76.713	40.6424	8.022
40.7156	76.083	40.7156	8.054
40.7888	76.085	40.7888	8.088
40.862	76.276	40.862	8.089
40.9353	76.785	40.9353	8.176
41.0085	77.148	41.0085	8.181
41.0817	77.949	41.0817	8.259
41.155	77.791	41.155	8.099
41.2282	77.093	41.2282	7.933
41.3014	77.109	41.3014	7.964
41.3746	77.331	41.3746	7.939
41.4479	77.827	41.4479	8.041
41.5211	78.482	41.5211	8.169
41.5943	78.893	41.5943	8.179
41.6676	78.581	41.6676	8.127
41.7408	78.076	41.7408	7.969
41.814	78.33	41.814	7.992
41.8873	78.766	41.8873	8.075
41.9605	79.095	41.9605	8.178
42.0337	79.797	42.0337	8.37
42.1069	80.176	42.1069	8.377
42.1802	79.724	42.1802	8.283
42.2534	79.486	42.2534	8.33
42.3266	79.699	42.3266	8.362
42.3999	79.913	42.3999	8.369
42.4731	80.156	42.4731	8.402
42.5463	80.853	42.5463	8.418
42.6195	81.041	42.6195	8.385
42.6928	80.507	42.6928	8.406
42.766	80.38	42.766	8.401
42.8392	80.7	42.8392	8.518
42.9125	80.933	42.9125	8.661
42.9857	81.351	42.9857	8.68
43.0589	81.83	43.0589	8.748
43.1322	81.952	43.1322	8.803
43.2054	81.392	43.2054	8.71
43.2786	81.37	43.2786	8.619
43.3518	81.509	43.3518	8.703
43.4251	81.72	43.4251	8.647
43.4983	82.009	43.4983	8.794
43.5715	82.555	43.5715	8.762
43.6448	82.545	43.6448	8.712
43.718	81.9	43.718	8.471
43.7912	81.937	43.7912	8.637
43.8644	82.097	43.8644	8.634
43.9377	82.372	43.9377	8.629
44.0109	82.798	44.0109	8.707
44.0841	83.111	44.0841	8.599
44.1574	82.879	44.1574	8.619
44.2306	82.77	44.2306	8.598
44.3038	82.82	44.3038	8.663
44.3771	83.029	44.3771	8.743
44.4503	83.227	44.4503	8.863
44.5235	83.76	44.5235	8.911
44.5967	84.153	44.5967	9.004
44.67	83.838	44.67	8.966
44.7432	83.733	44.7432	9.082
44.8164	83.715	44.8164	9.124
44.8897	83.668	44.8897	8.968
44.9629	83.925	44.9629	8.834
45.0361	84.387	45.0361	9.068
45.1093	84.647	45.1093	8.91
45.1826	84.277	45.1826	8.796
45.2558	84.229	45.2558	9
45.329	84.315	45.329	9.032
45.4023	84.586	45.4023	9.059
45.4755	84.755	45.4755	9.207
45.5487	85.356	45.5487	9.248
45.622	85.47	45.622	9.098
45.6952	85.015	45.6952	8.927
45.7684	84.961	45.7684	8.989
45.8416	85.158	45.8416	9.056
45.9149	85.363	45.9149	8.998
45.9881	85.537	45.9881	9.072
46.0613	85.916	46.0613	9.117
46.1346	85.979	46.1346	8.949
46.2078	85.591	46.2078	8.936
46.281	85.829	46.281	9.098
46.3542	86.06	46.3542	9.144
46.4275	86.113	46.4275	9.167
46.5007	86.534	46.5007	9.222
46.5739	86.689	46.5739	9.155
46.6472	86.744	46.6472	9.133
46.7204	86.396	46.7204	9.101
46.7936	86.512	46.7936	9.111
46.8669	86.585	46.8669	9.188
46.9401	86.847	46.9401	9.221
47.0133	87.15	47.0133	9.331
47.0865	87.296	47.0865	9.218
47.1598	87.11	47.1598	9.153
47.233	86.676	47.233	9.147
47.3062	86.76	47.3062	9.038
47.3795	86.968	47.3795	9.17
47.4527	87.161	47.4527	9.263
47.5259	87.554	47.5259	9.383
47.5992	87.45	47.5992	9.279
47.6724	87.171	47.6724	9.134
47.7456	87.156	47.7456	9.131
47.8188	87.336	47.8188	9.184
47.8921	87.593	47.8921	9.325
47.9653	87.739	47.9653	9.449
48.0385	87.885	48.0385	9.511
48.1118	88.126	48.1118	9.369
48.185	88.155	48.185	9.343
48.2582	88.048	48.2582	9.414
48.3314	88.264	48.3314	9.478
48.4047	88.514	48.4047	9.46
48.4779	88.371	48.4779	9.564
48.5511	88.926	48.5511	9.462
48.6244	88.967	48.6244	9.327
48.6976	88.684	48.6976	9.381
48.7708	88.6	48.7708	9.404
48.8441	88.709	48.8441	9.429
48.9173	88.934	48.9173	9.444
48.9905	88.983	48.9905	9.536
49.0637	89.273	49.0637	9.459
49.137	89.161	49.137	9.456
49.2102	88.812	49.2102	9.399
49.2834	89.042	49.2834	9.358
49.3567	89.001	49.3567	9.547
49.4299	88.894	49.4299	9.508
49.5031	89.111	49.5031	9.529
49.5763	89.361	49.5763	9.509
49.6496	89.494	49.6496	9.601
49.7228	89.261	49.7228	9.571
49.796	89.354	49.796	9.496
49.8693	89.456	49.8693	9.527
49.9425	89.602	49.9425	9.625
50.0157	89.971	50.0157	9.725
50.089	90.085	50.089	9.729
50.1622	90.034	50.1622	9.59
50.2354	89.844	50.2354	9.6
50.3086	89.83	50.3086	9.549
50.3819	90.008	50.3819	9.527
50.4551	90.179	50.4551	9.636
50.5283	90.302	50.5283	9.712
50.6016	90.222	50.6016	9.512
50.6748	90.089	50.6748	9.448
50.748	90.126	50.748	9.366
50.8212	90.008	50.8212	9.363
50.8945	90.229	50.8945	9.47
50.9677	90.473	50.9677	9.608
51.0409	90.665	51.0409	9.749
51.1142	90.564	51.1142	9.566
51.1874	90.329	51.1874	9.494
51.2606	90.4	51.2606	9.505
51.3339	90.431	51.3339	9.519
51.4071	90.359	51.4071	9.518
51.4803	90.408	51.4803	9.613
51.5535	90.543	51.5535	9.463
51.6268	90.634	51.6268	9.457
51.7	90.473	51.7	9.49
51.7732	90.258	51.7732	9.433
51.8465	90.301	51.8465	9.499
51.9197	90.558	51.9197	9.598
51.9929	90.763	51.9929	9.604
52.0661	90.798	52.0661	9.62
52.1394	90.84	52.1394	9.553
52.2126	90.728	52.2126	9.498
52.2858	90.725	52.2858	9.601
52.3591	90.678	52.3591	9.608
52.4323	90.941	52.4323	9.747
52.5055	91.195	52.5055	9.823
52.5788	91.105	52.5788	9.662
52.652	91.002	52.652	9.533
52.7252	90.873	52.7252	9.601
52.7984	90.792	52.7984	9.672
52.8717	91.09	52.8717	9.719
52.9449	91.063	52.9449	9.699
53.0181	91.227	53.0181	9.643
53.0914	91.151	53.0914	9.617
53.1646	91.044	53.1646	9.584
53.2378	90.841	53.2378	9.54
53.311	90.87	53.311	9.49
53.3843	91.13	53.3843	9.489
53.4575	91.276	53.4575	9.602
53.5307	91.317	53.5307	9.668
53.604	91.417	53.604	9.509
53.6772	91.133	53.6772	9.516
53.7504	91.08	53.7504	9.553
53.8237	91.123	53.8237	9.472
53.8969	91.158	53.8969	9.534
53.9701	91.411	53.9701	9.587
54.0433	91.662	54.0433	9.633
54.1166	91.645	54.1166	9.551
54.1898	91.354	54.1898	9.578
54.263	91.476	54.263	9.681
54.3363	91.348	54.3363	9.622
54.4095	91.52	54.4095	9.706
54.4827	91.787	54.4827	9.628
54.5559	91.895	54.5559	9.724
54.6292	91.736	54.6292	9.721
54.7024	91.435	54.7024	9.627
54.7756	91.628	54.7756	9.629
54.8489	91.899	54.8489	9.679
54.9221	91.886	54.9221	9.693
54.9953	92.08	54.9953	9.727
55.0686	91.926	55.0686	9.682
55.1418	91.825	55.1418	9.545
55.215	91.585	55.215	9.483
55.2882	91.693	55.2882	9.482
55.3615	91.987	55.3615	9.619
55.4347	92.105	55.4347	9.607
55.5079	92.131	55.5079	9.575
55.5812	92.117	55.5812	9.496
55.6544	92.014	55.6544	9.534
55.7276	91.849	55.7276	9.526
55.8008	91.94	55.8008	9.512
55.8741	91.995	55.8741	9.659
55.9473	92.323	55.9473	9.734
56.0205	92.409	56.0205	9.776
56.0938	92.508	56.0938	9.577
56.167	92.269	56.167	9.527
56.2402	92.28	56.2402	9.518
56.3135	92.057	56.3135	9.531
56.3867	92.24	56.3867	9.534
56.4599	92.406	56.4599	9.527
56.5331	92.412	56.5331	9.524
56.6064	92.314	56.6064	9.345
56.6796	92.263	56.6796	9.342
56.7528	92.234	56.7528	9.357
56.8261	92.311	56.8261	9.378
56.8993	92.443	56.8993	9.394
56.9725	92.484	56.9725	9.354
57.0458	92.354	57.0458	9.419
57.119	92.36	57.119	9.333
57.1922	92.187	57.1922	9.28
57.2654	92.176	57.2654	9.182
57.3387	92.25	57.3387	9.212
57.4119	92.137	57.4119	9.155
57.4851	92.253	57.4851	9.124
57.5584	92.297	57.5584	9.211
57.6316	92.067	57.6316	9.121
57.7048	92.002	57.7048	9.28
57.778	92.149	57.778	9.181
57.8513	92.379	57.8513	9.329
57.9245	92.432	57.9245	9.336
57.9977	92.4	57.9977	9.271
58.071	92.351	58.071	9.333
58.1442	92.28	58.1442	9.171
58.2174	92.357	58.2174	9.388
58.2907	92.526	58.2907	9.472
58.3639	92.776	58.3639	9.545
58.4371	92.747	58.4371	9.556
58.5103	92.656	58.5103	9.584
58.5836	92.597	58.5836	9.463
58.6568	92.534	58.6568	9.456
58.73	92.374	58.73	9.315
58.8033	92.497	58.8033	9.419
58.8765	92.71	58.8765	9.654
58.9497	92.649	58.9497	9.643
59.0229	92.868	59.0229	9.679
59.0962	92.61	59.0962	9.442
59.1694	92.533	59.1694	9.402
59.2426	92.437	59.2426	9.328
59.3159	92.58	59.3159	9.366
59.3891	92.509	59.3891	9.44
59.4623	92.765	59.4623	9.424
59.5356	92.508	59.5356	9.36
59.6088	92.613	59.6088	9.294
59.682	92.587	59.682	9.391
59.7552	92.817	59.7552	9.588
59.8285	92.833	59.8285	9.513
59.9017	92.722	59.9017	9.435
59.9749	92.981	59.9749	9.526
60.0482	92.894	60.0482	9.416
60.1214	92.93	60.1214	9.346
60.1946	92.631	60.1946	9.295
60.2678	92.76	60.2678	9.376
60.3411	92.858	60.3411	9.477
60.4143	93.117	60.4143	9.47
60.4875	92.996	60.4875	9.433
60.5608	92.849	60.5608	9.3
60.634	92.8	60.634	9.28
60.7072	92.82	60.7072	9.185
60.7805	92.644	60.7805	9.032
60.8537	92.714	60.8537	9.129
60.9269	92.967	60.9269	9.261
61.0001	92.91	61.0001	9.322
61.0734	93.029	61.0734	9.297
61.1466	93.092	61.1466	9.34
61.2198	93.205	61.2198	9.437
61.2931	93.302	61.2931	9.439
61.3663	93.294	61.3663	9.384
61.4395	93.168	61.4395	9.356
61.5127	93.079	61.5127	9.215
61.586	92.926	61.586	9.214
61.6592	92.851	61.6592	9.043
61.7324	92.89	61.7324	9.092
61.8057	92.824	61.8057	9.161
61.8789	92.901	61.8789	9.332
61.9521	92.949	61.9521	9.332
62.0254	93.021	62.0254	9.298
62.0986	93.09	62.0986	9.298
62.1718	92.79	62.1718	9.127
62.245	92.857	62.245	9.234
62.3183	93.01	62.3183	9.416
62.3915	92.912	62.3915	9.544
62.4647	92.966	62.4647	9.514
62.538	93.047	62.538	9.366
62.6112	93.067	62.6112	9.407
62.6844	92.969	62.6844	9.416
62.7576	92.892	62.7576	9.5
62.8309	92.72	62.8309	9.332
62.9041	92.756	62.9041	9.359
62.9773	92.684	62.9773	9.252
63.0506	92.896	63.0506	9.363
63.1238	92.844	63.1238	9.237
63.197	92.58	63.197	9.162
63.2703	92.664	63.2703	9.217
63.3435	92.701	63.3435	9.304
63.4167	92.789	63.4167	9.494
63.4899	92.886	63.4899	9.384
63.5632	92.955	63.5632	9.353
63.6364	92.606	63.6364	9.076
63.7096	92.563	63.7096	9.146
63.7829	92.809	63.7829	9.063
63.8561	92.543	63.8561	9.149
63.9293	92.808	63.9293	9.124
64.0025	92.731	64.0025	9.113
64.0758	92.753	64.0758	9.128
64.149	92.723	64.149	8.997
64.2222	92.837	64.2222	9.085
64.2955	92.921	64.2955	9.218
64.3687	93.122	64.3687	9.34
64.4419	93.097	64.4419	9.325
64.5152	92.893	64.5152	9.175
64.5884	92.905	64.5884	9.101
64.6616	92.737	64.6616	8.936
64.7348	92.879	64.7348	9.078
64.8081	92.805	64.8081	9.24
64.8813	92.925	64.8813	9.21
64.9545	92.784	64.9545	9.161
65.0278	92.728	65.0278	9.119
65.101	92.725	65.101	9.102
65.1742	92.628	65.1742	9.035
65.2475	92.441	65.2475	8.993
65.3207	92.436	65.3207	9.086
65.3939	92.628	65.3939	9.175
65.4671	92.635	65.4671	9.158
65.5404	92.538	65.5404	9.104
65.6136	92.128	65.6136	8.934
65.6868	92.168	65.6868	8.787
65.7601	92.137	65.7601	8.807
65.8333	92.444	65.8333	8.932
65.9065	92.591	65.9065	9.225
65.9797	92.63	65.9797	9.15
66.053	92.811	66.053	9.12
66.1262	92.774	66.1262	9.049
66.1994	93.15	66.1994	9.255
66.2727	93.453	66.2727	9.453
66.3459	93.524	66.3459	9.422
66.4191	93.45	66.4191	9.442
66.4924	93.471	66.4924	9.489
66.5656	93.413	66.5656	9.359
66.6388	93.325	66.6388	9.252
66.712	93.528	66.712	9.329
66.7853	93.51	66.7853	9.41
66.8585	93.464	66.8585	9.378
66.9317	93.478	66.9317	9.517
67.005	93.631	67.005	9.568
67.0782	93.607	67.0782	9.566
67.1514	93.658	67.1514	9.512
67.2246	93.802	67.2246	9.683
67.2979	93.751	67.2979	9.655
67.3711	93.826	67.3711	9.696
67.4443	93.889	67.4443	9.748
67.5176	93.698	67.5176	9.688
67.5908	93.638	67.5908	9.606
67.664	93.459	67.664	9.593
67.7373	93.588	67.7373	9.769
67.8105	93.54	67.8105	9.643
67.8837	93.606	67.8837	9.73
67.9569	93.642	67.9569	9.76
68.0302	93.462	68.0302	9.729
68.1034	93.514	68.1034	9.573
68.1766	93.476	68.1766	9.727
68.2499	93.587	68.2499	9.603
68.3231	93.601	68.3231	9.652
68.3963	93.482	68.3963	9.684
68.4695	93.563	68.4695	9.622
68.5428	93.422	68.5428	9.614
68.616	93.375	68.616	9.487
68.6892	93.237	68.6892	9.499
68.7625	93.214	68.7625	9.512
68.8357	93.175	68.8357	9.513
68.9089	93.252	68.9089	9.52
68.9822	93.198	68.9822	9.634
69.0554	92.982	69.0554	9.411
69.1286	92.909	69.1286	9.316
69.2018	93.039	69.2018	9.384
69.2751	93.136	69.2751	9.501
69.3483	93.023	69.3483	9.473
69.4215	92.87	69.4215	9.434
69.4948	92.438	69.4948	9.23
69.568	92.362	69.568	9.202
69.6412	92.387	69.6412	9.205
69.7144	92.343	69.7144	9.115
69.7877	92.202	69.7877	9.119
69.8609	92.285	69.8609	9.241
69.9341	92.116	69.9341	9.141
70.0074	92.095	70.0074	9.265
70.0806	91.932	70.0806	9.178
70.1538	91.954	70.1538	9.027
70.2271	91.976	70.2271	9.011
70.3003	91.628	70.3003	8.849
70.3735	91.555	70.3735	8.899
70.4467	91.273	70.4467	8.854

## Sheet: 0,02 g L-1
10		10
02112018(1541150070)001:10_UV1_210nm		02112018(1541150070)001:10_UV2_225nm
ml	mAU	ml	mAU
0	1.209	0	0
0.133222	107.099	0.133222	30.024
0.266443	80.403	0.266443	20.051
0.399665	60.712	0.399665	15
0.532887	43.199	0.532887	10.03
0.666108	26.531	0.666108	6.221
0.79933	16.897	0.79933	4.579
0.932551	11.188	0.932551	2.889
1.06577	5.427	1.06577	2.019
1.19899	2.948	1.19899	3.39
1.33222	-1.235	1.33222	1.685
1.46544	-2.526	1.46544	5.461
1.59866	-1.235	1.59866	2.226
1.73188	-7.357	1.73188	6.784
1.8651	-3.399	1.8651	5.551
1.99832	-8.055	1.99832	3.719
2.13155	-5.529	2.13155	7.902
2.26477	-8.366	2.26477	5.579
2.39799	-8.69	2.39799	7.539
2.53121	-5.683	2.53121	7.286
2.66443	-9.061	2.66443	6.658
2.79765	-10.499	2.79765	6.419
2.93088	-11.979	2.93088	4.075
3.0641	-13.176	3.0641	3.769
3.19732	-15.022	3.19732	2.691
3.33054	-14.255	3.33054	2.068
3.46376	-15.734	3.46376	1.589
3.59698	-16.305	3.59698	1.44
3.73021	-16.625	3.73021	0.506
3.86343	-16.724	3.86343	0.495
3.99665	-16.99	3.99665	0.248
4.12987	-17.477	4.12987	-0.129
4.26309	-17.656	4.26309	-0.422
4.39631	-17.003	4.39631	-1.27
4.52954	-17.901	4.52954	-1.085
4.66276	-16.11	4.66276	-0.602
4.79598	-14.198	4.79598	-0.191
4.9292	-14.392	4.9292	1.528
5.06242	-11.834	5.06242	3.993
5.19564	-9.853	5.19564	2.657
5.32887	-10.286	5.32887	2.724
5.46209	-7.173	5.46209	2.991
5.59531	-9.065	5.59531	1.949
5.72853	-7.347	5.72853	2.823
5.86175	-8.616	5.86175	-0.221
5.99497	-7.523	5.99497	1.476
6.12819	-6.152	6.12819	0.503
6.26142	-4.843	6.26142	1.336
6.39464	-3.665	6.39464	1.646
6.52786	-3.882	6.52786	0.924
6.66108	-2.839	6.66108	1.55
6.7943	-1.687	6.7943	0.208
6.92752	-2.795	6.92752	-0.396
7.06075	-2.559	7.06075	-1.082
7.19397	-2.684	7.19397	-1.447
7.32719	-1.853	7.32719	-0.9
7.46041	-1.845	7.46041	-1.093
7.59363	-1.246	7.59363	-1.022
7.72685	-1.006	7.72685	-1.492
7.86008	-0.986	7.86008	-1.195
7.9933	-0.532	7.9933	-0.413
8.12652	-0.433	8.12652	-0.828
8.25974	0.74	8.25974	-0.111
8.39296	1.217	8.39296	-0.107
8.52618	1.391	8.52618	0.037
8.65941	1.94	8.65941	0.327
8.79263	2.055	8.79263	-0.037
8.92585	2.214	8.92585	0.12
9.05907	2.222	9.05907	0.026
9.19229	2.343	9.19229	-0.051
9.32551	2.938	9.32551	0.424
9.45874	3.253	9.45874	0.286
9.59196	4.096	9.59196	1.032
9.72518	4.927	9.72518	1.141
9.8584	4.739	9.8584	1.019
9.99162	5.659	9.99162	1.343
10.1248	5.305	10.1248	0.807
10.2581	5.339	10.2581	0.958
10.3913	5.448	10.3913	0.619
10.5245	5.058	10.5245	0.509
10.6577	5.062	10.6577	0.319
10.791	4.93	10.791	0.221
10.9242	4.519	10.9242	0.025
11.0574	4.695	11.0574	0.097
11.1906	4.226	11.1906	-0.085
11.3238	4.196	11.3238	-0.103
11.4571	4.051	11.4571	-0.051
11.5903	3.617	11.5903	-0.265
11.7235	3.909	11.7235	-0.117
11.8567	3.66	11.8567	-0.15
11.9899	3.727	11.9899	-0.147
12.1232	3.655	12.1232	-0.152
12.2564	3.47	12.2564	-0.259
12.3896	3.266	12.3896	-0.47
12.5228	3.449	12.5228	-0.38
12.6561	3.163	12.6561	-0.666
12.7893	3.262	12.7893	-0.56
12.9225	3.149	12.9225	-0.759
13.0557	2.99	13.0557	-0.938
13.1889	3.109	13.1889	-0.684
13.3222	3.082	13.3222	-0.971
13.4554	2.91	13.4554	-0.855
13.5886	2.991	13.5886	-0.753
13.7218	2.963	13.7218	-0.943
13.855	3.237	13.855	-0.585
13.9883	2.927	13.9883	-0.969
14.1215	3.06	14.1215	-0.843
14.2547	3.241	14.2547	-0.86
14.3879	2.788	14.3879	-1.141
14.5212	2.792	14.5212	-0.979
14.6544	2.896	14.6544	-1.095
14.7876	2.965	14.7876	-0.867
14.9208	3.18	14.9208	-0.793
15.054	2.851	15.054	-1.14
15.1873	2.653	15.1873	-1.108
15.3205	2.804	15.3205	-1.2
15.4537	2.637	15.4537	-1.319
15.5869	3.102	15.5869	-0.985
15.7202	2.705	15.7202	-1.394
15.8534	2.785	15.8534	-1.337
15.9866	3.09	15.9866	-1.062
16.1198	2.924	16.1198	-1.237
16.253	3	16.253	-1.224
16.3863	2.881	16.3863	-1.303
16.5195	2.8	16.5195	-1.381
16.6527	3.107	16.6527	-1.248
16.7859	2.709	16.7859	-1.389
16.9191	3.105	16.9191	-1.337
17.0524	3.046	17.0524	-1.262
17.1856	2.826	17.1856	-1.369
17.3188	3.324	17.3188	-1.304
17.452	2.976	17.452	-1.457
17.5853	3.027	17.5853	-1.418
17.7185	3.329	17.7185	-1.084
17.8517	3.183	17.8517	-1.417
17.9849	3.144	17.9849	-1.478
18.1181	3.194	18.1181	-1.33
18.2514	3.071	18.2514	-1.582
18.3846	3.274	18.3846	-1.307
18.5178	3.08	18.5178	-1.396
18.651	3.167	18.651	-1.508
18.7842	3.348	18.7842	-1.265
18.9175	3.29	18.9175	-1.397
19.0507	3.213	19.0507	-1.45
19.1839	3.219	19.1839	-1.544
19.3171	3.338	19.3171	-1.471
19.4504	3.49	19.4504	-1.223
19.5836	3.285	19.5836	-1.631
19.7168	3.208	19.7168	-1.529
19.85	3.338	19.85	-1.388
19.9832	3.113	19.9832	-1.657
20.1165	3.319	20.1165	-1.4
20.2497	3.222	20.2497	-1.563
20.3829	3.22	20.3829	-1.579
20.5161	3.418	20.5161	-1.27
20.6494	3.244	20.6494	-1.589
20.7826	3.297	20.7826	-1.498
20.9158	3.403	20.9158	-1.578
21.049	3.317	21.049	-1.651
21.1822	3.689	21.1822	-1.258
21.3155	3.551	21.3155	-1.415
21.4487	3.544	21.4487	-1.471
21.5819	3.731	21.5819	-1.413
21.7151	3.439	21.7151	-1.557
21.8483	3.811	21.8483	-1.539
21.9816	3.609	21.9816	-1.662
22.1148	3.707	22.1148	-1.643
22.248	3.902	22.248	-1.451
22.3812	3.52	22.3812	-1.757
22.5145	3.795	22.5145	-1.668
22.6477	3.862	22.6477	-1.643
22.7809	3.883	22.7809	-1.694
22.9141	4.155	22.9141	-1.59
23.0473	4.333	23.0473	-1.464
23.1806	4.355	23.1806	-1.649
23.3138	4.456	23.3138	-1.406
23.447	4.285	23.447	-1.683
23.5802	4.558	23.5802	-1.541
23.7134	4.708	23.7134	-1.414
23.8467	4.613	23.8467	-1.657
23.9799	4.675	23.9799	-1.587
24.1131	4.593	24.1131	-1.65
24.2463	4.719	24.2463	-1.587
24.3796	4.779	24.3796	-1.373
24.5128	4.836	24.5128	-1.804
24.646	4.804	24.646	-1.503
24.7792	4.985	24.7792	-1.545
24.9124	4.847	24.9124	-1.664
25.0457	5.342	25.0457	-1.307
25.1789	5.313	25.1789	-1.544
25.3121	5.215	25.3121	-1.539
25.4453	5.566	25.4453	-1.545
25.5786	5.413	25.5786	-1.737
25.7118	5.83	25.7118	-1.465
25.845	5.886	25.845	-1.559
25.9782	5.824	25.9782	-1.685
26.1114	6.173	26.1114	-1.502
26.2447	6.134	26.2447	-1.606
26.3779	6.323	26.3779	-1.55
26.5111	6.75	26.5111	-1.683
26.6443	6.556	26.6443	-1.567
26.7775	6.989	26.7775	-1.462
26.9108	6.995	26.9108	-1.585
27.044	7.077	27.044	-1.516
27.1772	7.577	27.1772	-1.441
27.3104	7.382	27.3104	-1.423
27.4437	7.771	27.4437	-1.282
27.5769	7.981	27.5769	-1.516
27.7101	7.989	27.7101	-1.456
27.8433	8.517	27.8433	-1.083
27.9765	8.36	27.9765	-1.426
28.1098	8.812	28.1098	-1.195
28.243	9.216	28.243	-1.17
28.3762	9.397	28.3762	-1.232
28.5094	9.938	28.5094	-1.032
28.6426	10.057	28.6426	-1.217
28.7759	10.026	28.7759	-1.318
28.9091	10.914	28.9091	-1.09
29.0423	10.754	29.0423	-1.174
29.1755	10.911	29.1755	-1.083
29.3088	11.449	29.3088	-1.06
29.442	11.425	29.442	-1.087
29.5752	12.317	29.5752	-0.744
29.7084	12.454	29.7084	-0.834
29.8416	12.662	29.8416	-0.909
29.9749	13.269	29.9749	-0.588
30.1081	13.242	30.1081	-0.798
30.2413	13.644	30.2413	-0.591
30.3745	14.061	30.3745	-0.678
30.5078	14.084	30.5078	-0.837
30.641	15.516	30.641	-0.292
30.7742	15.38	30.7742	-0.525
30.9074	15.587	30.9074	-0.307
31.0406	16.548	31.0406	-0.346
31.1739	16.381	31.1739	-0.42
31.3071	17.112	31.3071	-0.104
31.4403	17.591	31.4403	-0.392
31.5735	17.536	31.5735	-0.282
31.7067	18.804	31.7067	0.001
31.84	18.839	31.84	-0.105
31.9732	19.435	31.9732	0.287
32.1064	20.512	32.1064	0.203
32.2396	20.313	32.2396	0.292
32.3729	21.657	32.3729	0.566
32.5061	22.015	32.5061	0.386
32.6393	21.681	32.6393	0.357
32.7725	23.352	32.7725	0.657
32.9057	22.765	32.9057	0.55
33.039	23.678	33.039	0.769
33.1722	24.736	33.1722	0.842
33.3054	24.405	33.3054	0.829
33.4386	26.186	33.4386	1.267
33.5718	26.034	33.5718	0.929
33.7051	26.17	33.7051	0.898
33.8383	27.887	33.8383	1.286
33.9715	27.146	33.9715	1.205
34.1047	28.54	34.1047	1.455
34.238	29.56	34.238	1.524
34.3712	29.649	34.3712	1.56
34.5044	31.472	34.5044	2.038
34.6376	30.791	34.6376	1.718
34.7708	31.363	34.7708	1.861
34.9041	32.853	34.9041	2.202
35.0373	32.662	35.0373	1.876
35.1705	34.37	35.1705	2.505
35.3037	34.923	35.3037	2.525
35.437	35.324	35.437	2.524
35.5702	36.691	35.5702	2.741
35.7034	36.86	35.7034	2.586
35.8366	37.071	35.8366	2.794
35.9698	38.417	35.9698	2.79
36.1031	38.205	36.1031	2.65
36.2363	40.942	36.2363	3.259
36.3695	40.836	36.3695	3.144
36.5027	40.903	36.5027	3.177
36.6359	42.887	36.6359	3.532
36.7692	42.545	36.7692	3.189
36.9024	43.585	36.9024	3.638
37.0356	44.806	37.0356	3.542
37.1688	44.59	37.1688	3.634
37.3021	47.119	37.3021	4.225
37.4353	46.749	37.4353	3.903
37.5685	47.004	37.5685	4.165
37.7017	49.393	37.7017	4.448
37.8349	48.372	37.8349	4.317
37.9682	50.413	37.9682	4.767
38.1014	51.304	38.1014	4.597
38.2346	50.874	38.2346	4.79
38.3678	53.915	38.3678	5.259
38.5011	52.814	38.5011	5.067
38.6343	53.905	38.6343	5.06
38.7675	55.835	38.7675	5.266
38.9007	55.247	38.9007	5.222
39.0339	58.22	39.0339	5.921
39.1672	57.572	39.1672	5.606
39.3004	58.049	39.3004	5.762
39.4336	60.526	39.4336	6.273
39.5668	59.07	39.5668	5.937
39.7	60.917	39.7	6.305
39.8333	62.501	39.8333	6.455
39.9665	62.445	39.9665	6.403
40.0997	65.827	40.0997	7.127
40.2329	64.729	40.2329	6.858
40.3662	65.101	40.3662	6.954
40.4994	67.417	40.4994	7.312
40.6326	66.912	40.6326	6.938
40.7658	69.374	40.7658	7.6
40.899	69.495	40.899	7.314
41.0323	69.809	41.0323	7.135
41.1655	72.925	41.1655	7.905
41.2987	72.216	41.2987	7.52
41.4319	72.568	41.4319	7.883
41.5651	75.164	41.5651	8.233
41.6984	74.468	41.6984	8.12
41.8316	76.976	41.8316	8.719
41.9648	77.413	41.9648	8.505
42.098	77.458	42.098	8.549
42.2313	80.459	42.2313	9.075
42.3645	79.606	42.3645	8.74
42.4977	80.852	42.4977	9.162
42.6309	82.603	42.6309	9.227
42.7641	81.868	42.7641	9.121
42.8974	85.4	42.8974	9.96
43.0306	84.61	43.0306	9.563
43.1638	85.266	43.1638	9.777
43.297	88.114	43.297	9.992
43.4303	86.519	43.4303	9.784
43.5635	89.535	43.5635	10.38
43.6967	90.149	43.6967	10.194
43.8299	90.099	43.8299	10.318
43.9631	94.122	43.9631	10.963
44.0964	92.239	44.0964	10.624
44.2296	93.558	44.2296	10.733
44.3628	95.47	44.3628	11.281
44.496	95.21	44.496	11.049
44.6292	98.305	44.6292	11.741
44.7625	98.179	44.7625	11.531
44.8957	99.743	44.8957	11.737
45.0289	101.867	45.0289	12.283
45.1621	100.742	45.1621	12.049
45.2954	101.713	45.2954	12.36
45.4286	103.92	45.4286	12.567
45.5618	104.071	45.5618	12.45
45.695	108.062	45.695	13.183
45.8282	107.104	45.8282	12.821
45.9615	106.987	45.9615	12.937
46.0947	110.085	46.0947	13.5
46.2279	109.817	46.2279	13.153
46.3611	111.609	46.3611	13.85
46.4943	112.715	46.4943	13.718
46.6276	113.336	46.6276	13.856
46.7608	116.46	46.7608	14.448
46.894	115.562	46.894	13.918
47.0272	116.077	47.0272	14.232
47.1605	119.076	47.1605	14.541
47.2937	118.136	47.2937	14.341
47.4269	120.967	47.4269	14.889
47.5601	121.457	47.5601	14.754
47.6933	121.833	47.6933	14.979
47.8266	125.204	47.8266	15.495
47.9598	123.566	47.9598	15.082
48.093	125.232	48.093	15.605
48.2262	127.865	48.2262	15.827
48.3595	127.263	48.3595	16.045
48.4927	130.749	48.4927	16.943
48.6259	130.531	48.6259	16.703
48.7591	131.522	48.7591	16.729
48.8923	133.881	48.8923	17.009
49.0256	132.466	49.0256	16.872
49.1588	134.783	49.1588	17.257
49.292	136.406	49.292	17.423
49.4252	136.822	49.4252	17.411
49.5584	140.46	49.5584	18.187
49.6917	139.622	49.6917	17.884
49.8249	139.848	49.8249	17.84
49.9581	142.378	49.9581	18.389
50.0913	142.661	50.0913	18.097
50.2246	144.938	50.2246	18.809
50.3578	145.754	50.3578	18.732
50.491	147.265	50.491	19.121
50.6242	149.802	50.6242	19.851
50.7574	149.687	50.7574	19.707
50.8907	149.526	50.8907	19.893
51.0239	152.489	51.0239	20.073
51.1571	152.293	51.1571	19.993
51.2903	155.462	51.2903	20.694
51.4235	155.735	51.4235	20.541
51.5568	156.267	51.5568	20.595
51.69	159.295	51.69	21.045
51.8232	158.494	51.8232	20.745
51.9564	160.177	51.9564	21.155
52.0897	161.731	52.0897	21.077
52.2229	162.007	52.2229	21.126
52.3561	164.883	52.3561	21.679
52.4893	164.322	52.4893	21.618
52.6225	165.342	52.6225	21.944
52.7558	168.178	52.7558	22.053
52.889	167.497	52.889	22.169
53.0222	169.602	53.0222	22.53
53.1554	170.582	53.1554	22.546
53.2887	171.441	53.2887	22.683
53.4219	174.49	53.4219	23.32
53.5551	173.178	53.5551	23.164
53.6883	174.902	53.6883	23.437
53.8215	176.877	53.8215	23.745
53.9548	177.443	53.9548	23.54
54.088	180.311	54.088	24.442
54.2212	179.902	54.2212	24.175
54.3544	181.674	54.3544	24.31
54.4876	183.598	54.4876	24.774
54.6209	183.121	54.6209	24.755
54.7541	184.126	54.7541	24.868
54.8873	186.501	54.8873	25.01
55.0205	187.032	55.0205	24.862
55.1538	189.824	55.1538	25.666
55.287	189.893	55.287	25.418
55.4202	189.997	55.4202	25.588
55.5534	192.015	55.5534	25.951
55.6866	192.532	55.6866	25.814
55.8199	194.425	55.8199	26.47
55.9531	195.345	55.9531	26.414
56.0863	195.529	56.0863	26.653
56.2195	198.552	56.2195	27.341
56.3527	198.829	56.3527	27.168
56.486	198.621	56.486	27.529
56.6192	201.543	56.6192	27.887
56.7524	201.36	56.7524	27.87
56.8856	203.583	56.8856	28.124
57.0189	204.108	57.0189	27.77
57.1521	205.193	57.1521	28.046
57.2853	207.708	57.2853	28.269
57.4185	206.748	57.4185	28.006
57.5517	208.472	57.5517	28.593
57.685	209.948	57.685	28.711
57.8182	210.852	57.8182	28.926
57.9514	213.044	57.9514	29.179
58.0846	212.762	58.0846	28.804
58.2179	213.208	58.2179	29.177
58.3511	215.494	58.3511	29.46
58.4843	215.01	58.4843	29.597
58.6175	216.805	58.6175	29.922
58.7507	217.512	58.7507	29.915
58.884	219	58.884	30.055
59.0172	220.741	59.0172	30.534
59.1504	220.318	59.1504	30.52
59.2836	221.549	59.2836	30.815
59.4168	223.229	59.4168	31.061
59.5501	223.314	59.5501	30.948
59.6833	225.611	59.6833	31.161
59.8165	225.212	59.8165	30.872
59.9497	226.42	59.9497	31.034
60.083	228.074	60.083	31.438
60.2162	227.812	60.2162	31.311
60.3494	228.431	60.3494	31.587
60.4826	230.544	60.4826	31.626
60.6158	230.89	60.6158	31.606
60.7491	232.71	60.7491	32.13
60.8823	233.102	60.8823	31.837
61.0155	233.913	61.0155	32.109
61.1487	235.163	61.1487	32.374
61.2819	235.286	61.2819	32.272
61.4152	235.947	61.4152	32.75
61.5484	237.292	61.5484	32.682
61.6816	237.638	61.6816	32.893
61.8148	239.646	61.8148	33.118
61.9481	239.32	61.9481	32.894
62.0813	239.316	62.0813	33.144
62.2145	241.659	62.2145	33.216
62.3477	241.204	62.3477	33.36
62.4809	242.521	62.4809	33.966
62.6142	243.292	62.6142	33.668
62.7474	243.969	62.7474	33.934
62.8806	245.925	62.8806	34.035
63.0138	245.403	63.0138	34.054
63.1471	246.136	63.1471	34.123
63.2803	247.219	63.2803	34.043
63.4135	247.52	63.4135	34.386
63.5467	248.818	63.5467	34.834
63.6799	249.066	63.6799	34.663
63.8132	249.917	63.8132	34.922
63.9464	251.023	63.9464	34.853
64.0796	250.854	64.0796	34.81
64.2128	251.699	64.2128	34.97
64.346	252.213	64.346	35.034
64.4793	253.044	64.4793	35.002
64.6125	254.282	64.6125	35.41
64.7457	254.608	64.7457	35.487
64.8789	254.957	64.8789	35.375
65.0122	255.999	65.0122	35.547
65.1454	256.622	65.1454	35.53
65.2786	257.656	65.2786	35.869
65.4118	258.059	65.4118	35.902
65.545	258.991	65.545	36.103
65.6783	260.045	65.6783	36.274
65.8115	259.895	65.8115	36.055
65.9447	259.724	65.9447	36.082
66.0779	261.02	66.0779	36.157
66.2111	261.208	66.2111	35.883
66.3444	262.205	66.3444	36.466
66.4776	262.539	66.4776	36.335
66.6108	263.287	66.6108	36.733
66.744	263.833	66.744	36.824
66.8773	263.776	66.8773	36.674
67.0105	264.051	67.0105	36.992
67.1437	265.053	67.1437	36.747
67.2769	265.127	67.2769	36.968
67.4101	266.572	67.4101	37.289
67.5434	266.554	67.5434	36.85
67.6766	267.003	67.6766	37.242
67.8098	268.428	67.8098	37.177
67.943	267.634	67.943	37.137
68.0763	268.837	68.0763	37.596
68.2095	268.711	68.2095	37.279
68.3427	269.159	68.3427	37.586
68.4759	270.366	68.4759	37.685
68.6091	269.875	68.6091	37.584
68.7424	270.536	68.7424	38.075
68.8756	271.235	68.8756	37.735
69.0088	271.244	69.0088	37.818
69.142	271.877	69.142	38.075
69.2752	271.734	69.2752	37.813
69.4085	272.998	69.4085	38.185
69.5417	273.563	69.5417	38.102
69.6749	273.557	69.6749	38.186
69.8081	274.074	69.8081	38.266
69.9414	274.843	69.9414	38.424
70.0746	275.263	70.0746	38.405
70.2078	275.734	70.2078	38.413
70.341	275.365	70.341	38.095
70.4742	276.19	70.4742	38.37
70.6075	276.532	70.6075	38.454
70.7407	276.659	70.7407	38.322
70.8739	276.957	70.8739	38.661
71.0071	277.141	71.0071	38.533
71.1403	277.509	71.1403	38.548
71.2736	278.007	71.2736	38.947
71.4068	277.972	71.4068	38.829
71.54	278.05	71.54	38.986
71.6732	278.594	71.6732	38.939
71.8065	278.808	71.8065	38.939
71.9397	279.261	71.9397	39.247
72.0729	279.141	72.0729	38.754
72.2061	280.003	72.2061	39.117
72.3393	280.166	72.3393	38.979
72.4726	279.922	72.4726	38.967
72.6058	280.39	72.6058	39.347
72.739	280.936	72.739	39.249
72.8722	280.995	72.8722	39.439
73.0055	282.103	73.0055	39.718
73.1387	281.923	73.1387	39.434
73.2719	282.263	73.2719	39.848
73.4051	282.909	73.4051	39.445
73.5383	282.561	73.5383	39.458
73.6716	283.083	73.6716	39.707
73.8048	282.933	73.8048	39.315
73.938	283.48	73.938	39.594
74.0712	284.175	74.0712	39.588
74.2044	283.606	74.2044	39.567
74.3377	284.2	74.3377	39.679
74.4709	284.408	74.4709	39.464
74.6041	284.677	74.6041	39.629
74.7373	285.069	74.7373	39.686
74.8706	284.804	74.8706	39.576
75.0038	285.181	75.0038	39.747
75.137	285.586	75.137	39.575
75.2702	285.388	75.2702	39.554
75.4034	286.435	75.4034	39.832
75.5367	286.093	75.5367	39.682
75.6699	286.46	75.6699	39.553
75.8031	286.956	75.8031	39.958
75.9363	286.708	75.9363	39.726
76.0695	287.393	76.0695	40.008
76.2028	287.445	76.2028	39.973
76.336	287.472	76.336	39.875
76.4692	287.59	76.4692	40.128
76.6024	287.647	76.6024	40.081
76.7357	287.917	76.7357	40.191
76.8689	288.374	76.8689	40.323
77.0021	287.9	77.0021	40.161
77.1353	287.843	77.1353	40.345
77.2685	288.545	77.2685	40.09
77.4018	288.193	77.4018	40.289
77.535	288.719	77.535	40.542
77.6682	289.047	77.6682	40.498
77.8014	289.594	77.8014	40.829
77.9347	289.678	77.9347	40.611
78.0679	289.251	78.0679	40.623
78.2011	289.621	78.2011	40.919
78.3343	289.771	78.3343	40.758
78.4675	289.76	78.4675	40.688
78.6008	290.454	78.6008	40.738
78.734	289.865	78.734	40.43
78.8672	290.592	78.8672	40.78
79.0004	290.453	79.0004	40.418
79.1336	290.525	79.1336	40.557
79.2669	291.229	79.2669	40.646
79.4001	291.053	79.4001	40.613
79.5333	291.41	79.5333	40.623
79.6665	291.729	79.6665	40.521
79.7998	291.236	79.7998	40.543
79.933	292.152	79.933	40.737
80.0662	291.74	80.0662	40.31
80.1994	292.131	80.1994	40.49
80.3326	292.586	80.3326	40.716
80.4659	292.206	80.4659	40.562
80.5991	292.582	80.5991	40.661
80.7323	292.433	80.7323	40.587
80.8655	292.088	80.8655	40.397
80.9987	292.433	80.9987	40.669
81.132	292.406	81.132	40.606
81.2652	292.718	81.2652	40.628
81.3984	293.031	81.3984	41.007
81.5316	292.595	81.5316	40.841
81.6649	293.173	81.6649	41.104
81.7981	293.197	81.7981	40.915
81.9313	292.839	81.9313	40.845
82.0645	293.369	82.0645	41.048
82.1977	293.292	82.1977	40.875
82.331	293.454	82.331	41.142
82.4642	293.946	82.4642	41.215
82.5974	293.654	82.5974	40.88
82.7306	294.029	82.7306	41.123
82.8639	294.259	82.8639	40.836
82.9971	293.996	82.9971	40.933
83.1303	294.67	83.1303	41.239
83.2635	294.398	83.2635	41.163
83.3967	295.104	83.3967	41.279
83.53	295.009	83.53	41.065
83.6632	294.678	83.6632	40.823
83.7964	295.362	83.7964	41.288
83.9296	295.473	83.9296	41.168
84.0628	295.54	84.0628	41.317
84.1961	295.631	84.1961	41.145
84.3293	295.33	84.3293	41.322
84.4625	295.635	84.4625	41.484
84.5957	295.505	84.5957	41.343
84.729	295.521	84.729	41.49
84.8622	295.92	84.8622	41.763
84.9954	295.777	84.9954	41.427
85.1286	296.021	85.1286	41.439
85.2618	296.259	85.2618	41.379
85.3951	296.34	85.3951	41.292
85.5283	296.889	85.5283	41.32
85.6615	296.715	85.6615	41.129
85.7947	296.823	85.7947	41.26
85.9279	296.786	85.9279	41.316
86.0612	296.49	86.0612	41.077
86.1944	296.832	86.1944	41.17
86.3276	296.741	86.3276	41.189
86.4608	296.712	86.4608	41.113
86.5941	296.936	86.5941	41.516
86.7273	296.788	86.7273	41.418
86.8605	296.929	86.8605	41.348
86.9937	297.262	86.9937	41.612
87.1269	296.795	87.1269	41.346
87.2602	297.271	87.2602	41.662
87.3934	296.958	87.3934	41.347
87.5266	297.06	87.5266	41.334
87.6598	297.368	87.6598	41.579
87.7931	297.093	87.7931	41.166
87.9263	297.37	87.9263	41.521
88.0595	297.576	88.0595	41.312
88.1927	297.417	88.1927	41.258
88.3259	298.517	88.3259	41.653
88.4592	298.009	88.4592	41.217
88.5924	298.227	88.5924	41.503
88.7256	298.282	88.7256	41.484
88.8588	298.18	88.8588	41.296
88.992	298.633	88.992	41.701
89.1253	298.795	89.1253	41.373
89.2585	298.409	89.2585	41.351
89.3917	298.615	89.3917	41.541
89.5249	298.402	89.5249	41.104
89.6582	298.66	89.6582	41.428
89.7914	298.469	89.7914	41.445
89.9246	298.592	89.9246	41.308
90.0578	299.099	90.0578	41.6
90.191	298.491	90.191	41.175
90.3243	298.491	90.3243	41.268
90.4575	298.765	90.4575	41.512
90.5907	298.337	90.5907	41.368
90.7239	298.878	90.7239	41.604
90.8571	298.467	90.8571	41.52
90.9904	298.858	90.9904	41.555
91.1236	299.351	91.1236	41.979
91.2568	298.76	91.2568	41.544
91.39	298.75	91.39	41.385
91.5233	298.784	91.5233	41.582
91.6565	298.651	91.6565	41.495
91.7897	299.423	91.7897	41.951
91.9229	298.932	91.9229	41.682
92.0561	298.902	92.0561	41.395
92.1894	299.269	92.1894	41.907
92.3226	299.296	92.3226	41.765
92.4558	299.169	92.4558	41.675
92.589	299.421	92.589	41.531
92.7223	299.001	92.7223	41.324
92.8555	299.796	92.8555	41.72
92.9887	299.372	92.9887	41.307
93.1219	299.359	93.1219	41.312
93.2551	299.581	93.2551	41.501
93.3884	299.409	93.3884	41.233
93.5216	299.739	93.5216	41.374
93.6548	299.75	93.6548	41.375
93.788	299.542	93.788	41.39
93.9212	300.259	93.9212	41.789
94.0545	299.674	94.0545	41.497
94.1877	299.614	94.1877	41.504
94.3209	299.887	94.3209	41.399
94.4541	299.527	94.4541	41.364
94.5874	300.203	94.5874	41.566
94.7206	299.863	94.7206	41.211
94.8538	299.587	94.8538	41.325
94.987	299.862	94.987	41.522
95.1202	299.656	95.1202	41.303
95.2535	299.492	95.2535	41.54
95.3867	299.705	95.3867	41.273
95.5199	299.335	95.5199	41.228
95.6531	299.766	95.6531	41.571
95.7863	299.454	95.7863	41.388
95.9196	299.374	95.9196	41.462
96.0528	299.885	96.0528	41.547
96.186	299.764	96.186	41.426
96.3192	300.074	96.3192	41.573
96.4525	300.38	96.4525	41.316
96.5857	300.174	96.5857	41.246
96.7189	300.497	96.7189	41.473
96.8521	300.067	96.8521	41.207
96.9853	300.03	96.9853	41.294
97.1186	299.953	97.1186	41.392
97.2518	299.966	97.2518	41.392
97.385	299.942	97.385	41.554
97.5182	299.904	97.5182	41.434
97.6515	299.467	97.6515	41.367
97.7847	299.84	97.7847	41.696
97.9179	299.773	97.9179	41.532
98.0511	300.015	98.0511	41.778
98.1843	300.341	98.1843	41.697
98.3176	300.258	98.3176	41.521
98.4508	300.677	98.4508	41.744
98.584	300.723	98.584	41.395
98.7172	301.131	98.7172	41.573
98.8504	301.129	98.8504	41.604
98.9837	300.662	98.9837	41.302
99.1169	300.984	99.1169	41.574
99.2501	300.609	99.2501	41.369
99.3833	300.494	99.3833	41.325
99.5166	301.008	99.5166	41.735
99.6498	300.875	99.6498	41.516
99.783	301.135	99.783	41.686
99.9162	301.005	99.9162	41.574
100.049	300.607	100.049	41.474
100.183	300.929	100.183	41.679
100.316	300.941	100.316	41.499
100.449	300.524	100.449	41.573
100.582	300.906	100.582	41.615
100.716	300.782	100.716	41.454
100.849	300.998	100.849	41.654
100.982	300.67	100.982	41.522
101.115	300.635	101.115	41.539
101.248	301.12	101.248	41.703
101.382	300.857	101.382	41.639
101.515	301.176	101.515	41.74
101.648	301.241	101.648	41.791
101.781	300.925	101.781	41.68
101.915	301.426	101.915	41.83
102.048	301.375	102.048	41.873
102.181	301.144	102.181	41.587
102.314	301.422	102.314	41.768
102.447	301.072	102.447	41.468
102.581	301.49	102.581	41.631
102.714	301.548	102.714	41.758
102.847	301.54	102.847	41.618
102.98	301.806	102.98	41.905
103.114	301.6	103.114	41.842
103.247	301.3	103.247	41.593
103.38	301.725	103.38	41.675
103.513	301.673	103.513	41.393
103.646	301.995	103.646	41.714
103.78	301.926	103.78	41.704
103.913	301.774	103.913	41.351
104.046	301.972	104.046	41.799
104.179	302.022	104.179	41.327
104.313	302.024	104.313	41.492
104.446	302.188	104.446	41.655
104.579	301.71	104.579	41.486
104.712	301.947	104.712	41.771
104.845	302.002	104.845	41.436
104.979	302.262	104.979	41.637
105.112	302.414	105.112	41.895
105.245	301.866	105.245	41.382
105.378	302.148	105.378	41.678
105.512	301.979	105.512	41.643
105.645	301.796	105.645	41.638
105.778	302.048	105.778	41.759
105.911	301.91	105.911	41.596
106.044	302.029	106.044	41.484
106.178	302.387	106.178	41.964
106.311	301.872	106.311	41.656
106.444	301.915	106.444	41.775
106.577	301.62	106.577	41.572
106.711	301.879	106.711	41.773
106.844	302.316	106.844	41.889
106.977	301.842	106.977	41.963
107.11	301.953	107.11	42.069
107.243	302.161	107.243	42.013
107.377	301.867	107.377	41.929
107.51	302.012	107.51	42.089
107.643	302.115	107.643	41.953
107.776	301.978	107.776	42.039
107.91	302.23	107.91	42.108
108.043	302.033	108.043	41.985
108.176	301.98	108.176	42.07
108.309	302.182	108.309	41.878
108.442	302.076	108.442	41.779
108.576	302.365	108.576	42.064
108.709	302.308	108.709	42.032
108.842	302.57	108.842	42.044
108.975	302.803	108.975	42.19
109.109	302.586	109.109	41.916
109.242	302.557	109.242	41.991
109.375	302.296	109.375	41.874
109.508	302.227	109.508	41.699
109.641	302.693	109.641	42.012
109.775	302.442	109.775	41.777
109.908	302.794	109.908	41.906
110.041	302.85	110.041	41.899
110.174	302.651	110.174	41.788
110.308	302.674	110.308	42.005
110.441	302.705	110.441	41.848
110.574	302.609	110.574	41.8
110.707	302.74	110.707	42.015
110.84	302.226	110.84	41.796
110.974	302.45	110.974	41.982
111.107	302.534	111.107	41.981
111.24	302.276	111.24	41.946
111.373	302.781	111.373	42.155
111.507	302.622	111.507	41.98
111.64	302.51	111.64	41.967
111.773	302.922	111.773	42.03
111.906	302.653	111.906	41.913
112.039	302.918	112.039	42.083
112.173	303.096	112.173	41.956
112.306	303.182	112.306	41.931
112.439	303.533	112.439	42.097
112.572	303.447	112.572	41.92
112.705	303.585	112.705	41.914
112.839	303.851	112.839	42.023
112.972	303.586	112.972	41.982
113.105	303.879	113.105	42.226
113.238	303.614	113.238	42.116
113.372	303.437	113.372	42.038
113.505	303.55	113.505	42.232
113.638	303.284	113.638	41.969
113.771	303.371	113.771	42.136
113.904	303.6	113.904	42.403
114.038	303.718	114.038	42.405
114.171	303.572	114.171	42.578
114.304	303.453	114.304	42.406
114.437	303.225	114.437	42.323
114.571	303.929	114.571	42.4
114.704	303.405	114.704	42.15
114.837	303.83	114.837	42.409
114.97	304.061	114.97	42.291
115.103	304.103	115.103	42.287
115.237	304.44	115.237	42.513
115.37	304.121	115.37	42.257
115.503	303.994	115.503	42.188
115.636	303.998	115.636	42.16
115.77	303.689	115.77	41.995
115.903	304.063	115.903	42.294
116.036	303.963	116.036	42.108
116.169	304.008	116.169	42.223
116.302	304.081	116.302	42.334
116.436	304.124	116.436	42.42
116.569	304.233	116.569	42.518
116.702	303.941	116.702	42.376
116.835	303.871	116.835	42.264
116.969	303.931	116.969	42.488
117.102	303.771	117.102	42.42
117.235	303.908	117.235	42.265
117.368	304.169	117.368	42.153
117.501	303.895	117.501	42.086
117.635	304.481	117.635	42.135
117.768	304.082	117.768	41.886
117.901	304.097	117.901	41.941
118.034	304.163	118.034	42.072
118.168	304.172	118.168	41.956
118.301	304.31	118.301	41.886
118.434	304.528	118.434	41.975
118.567	304.596	118.567	41.802
118.7	304.61	118.7	41.94
118.834	304.136	118.834	41.847
118.967	304.505	118.967	41.713
119.1	304.542	119.1	41.837
119.233	304.338	119.233	41.805

## Sheet: 0,04 g L-1
10		10
31102018(1541012591)001:10_UV1_210nm		31102018(1541012591)001:10_UV2_225nm
ml	mAU	ml	mAU
0	0.777	0	0
0.0932339	0.288	0.0932339	7.624
0.186468	0.424	0.186468	7.131
0.279702	1.435	0.279702	8.529
0.372935	0.55	0.372935	7.739
0.466169	0.043	0.466169	7.398
0.559403	0.234	0.559403	7.573
0.652637	0.447	0.652637	7.531
0.745871	0.177	0.745871	7.357
0.839105	0.187	0.839105	7.511
0.932339	0.427	0.932339	7.482
1.02557	0.172	1.02557	7.281
1.11881	0.303	1.11881	7.267
1.21204	0.335	1.21204	7.387
1.30527	0.054	1.30527	6.981
1.39851	0.353	1.39851	7.283
1.49174	0.375	1.49174	7.382
1.58498	0.361	1.58498	7.091
1.67821	0.45	1.67821	7.283
1.77144	0.495	1.77144	7.222
1.86468	0.305	1.86468	7.069
1.95791	0.413	1.95791	7.128
2.05115	0.586	2.05115	7.097
2.14438	0.254	2.14438	6.953
2.23761	0.39	2.23761	7.006
2.33085	0.497	2.33085	7.073
2.42408	0.149	2.42408	6.753
2.51731	0.26	2.51731	6.851
2.61055	0.397	2.61055	6.953
2.70378	0.319	2.70378	6.78
2.79702	0.254	2.79702	6.875
2.89025	0.307	2.89025	6.842
2.98348	0.137	2.98348	6.776
3.07672	0.176	3.07672	6.721
3.16995	0.288	3.16995	6.756
3.26319	0.015	3.26319	6.663
3.35642	0.113	3.35642	6.693
3.44965	0.3	3.44965	6.744
3.54289	-0.021	3.54289	6.452
3.63612	0.121	3.63612	6.588
3.72935	0.256	3.72935	6.758
3.82259	-0.118	3.82259	6.289
3.91582	0.159	3.91582	6.525
4.00906	0.058	4.00906	6.669
4.10229	0.05	4.10229	6.371
4.19552	0.159	4.19552	6.54
4.28876	0.138	4.28876	6.521
4.38199	0.048	4.38199	6.375
4.47523	0.061	4.47523	6.519
4.56846	0.213	4.56846	6.447
4.66169	-0.005	4.66169	6.27
4.75493	0.151	4.75493	6.268
4.84816	0.382	4.84816	6.351
4.94139	0.025	4.94139	6.001
5.03463	0.208	5.03463	6.262
5.12786	0.242	5.12786	6.33
5.2211	-0.001	5.2211	5.893
5.31433	0.07	5.31433	5.989
5.40756	0.088	5.40756	6.082
5.5008	0.047	5.5008	5.89
5.59403	0.103	5.59403	5.865
5.68727	0.056	5.68727	5.996
5.7805	0.025	5.7805	5.801
5.87373	0.015	5.87373	5.814
5.96697	0.257	5.96697	5.923
6.0602	-0.054	6.0602	5.81
6.15344	0.121	6.15344	5.828
6.24667	0.136	6.24667	5.916
6.3399	-0.169	6.3399	5.576
6.43314	0.069	6.43314	5.814
6.52637	0.13	6.52637	5.936
6.6196	0.017	6.6196	5.634
6.71284	0.058	6.71284	5.767
6.80607	0.07	6.80607	5.863
6.89931	-0.09	6.89931	5.519
6.99254	-0.205	6.99254	5.544
7.08577	0.005	7.08577	5.623
7.17901	-0.277	7.17901	5.554
7.27224	-0.287	7.27224	5.465
7.36548	-0.027	7.36548	5.525
7.45871	-0.373	7.45871	5.226
7.55194	-0.327	7.55194	5.28
7.64518	-0.053	7.64518	5.454
7.73841	-0.212	7.73841	5.202
7.83164	-0.064	7.83164	5.306
7.92488	0.285	7.92488	5.048
8.01811	-0.059	8.01811	-0.043
8.11135	-1.147	8.11135	-1.09
8.20458	-0.613	8.20458	-0.866
8.29781	-0.612	8.29781	-0.831
8.39105	-0.559	8.39105	-0.627
8.48428	-0.861	8.48428	-0.877
8.57752	-0.927	8.57752	-0.993
8.67075	-0.878	8.67075	-0.72
8.76398	-0.68	8.76398	-0.683
8.85722	-0.791	8.85722	-0.643
8.95045	-1.021	8.95045	-0.991
9.04369	-0.813	9.04369	-0.89
9.13692	-0.768	9.13692	-0.942
9.23015	-0.483	9.23015	-0.55
9.32339	-0.38	9.32339	-0.591
9.41662	-0.321	9.41662	-0.694
9.50985	-0.542	9.50985	-0.967
9.60309	-0.138	9.60309	-0.541
9.69632	0.115	9.69632	-0.594
9.78956	0.302	9.78956	-0.393
9.88279	-0.101	9.88279	-0.687
9.97602	-0.133	9.97602	-0.827
10.0693	0.012	10.0693	-0.6
10.1625	0.062	10.1625	-0.555
10.2557	0.227	10.2557	-0.51
10.349	-0.3	10.349	-0.834
10.4422	-0.277	10.4422	-0.905
10.5354	-0.078	10.5354	-0.802
10.6287	0.21	10.6287	-0.344
10.7219	-0.053	10.7219	-0.718
10.8151	0.014	10.8151	-0.712
10.9084	-0.337	10.9084	-0.926
11.0016	0.073	11.0016	-0.683
11.0948	0.007	11.0948	-0.715
11.1881	0.052	11.1881	-0.742
11.2813	-0.344	11.2813	-1.053
11.3745	-0.32	11.3745	-1.074
11.4678	-0.258	11.4678	-1.1
11.561	-0.247	11.561	-1.036
11.6542	-0.203	11.6542	-1.055
11.7475	-0.469	11.7475	-1.222
11.8407	-0.361	11.8407	-1.206
11.9339	-0.443	11.9339	-1.147
12.0272	-0.354	12.0272	-1.018
12.1204	-0.376	12.1204	-1.237
12.2136	-0.271	12.2136	-1.212
12.3069	-0.549	12.3069	-1.338
12.4001	-0.164	12.4001	-1.152
12.4933	-0.288	12.4933	-1.196
12.5866	-0.221	12.5866	-1.111
12.6798	-0.564	12.6798	-1.624
12.773	-0.542	12.773	-1.478
12.8663	-0.381	12.8663	-1.306
12.9595	-0.256	12.9595	-1.257
13.0527	-0.234	13.0527	-1.213
13.146	-0.504	13.146	-1.444
13.2392	-0.447	13.2392	-1.456
13.3324	-0.477	13.3324	-1.378
13.4257	-0.217	13.4257	-1.258
13.5189	-0.473	13.5189	-1.411
13.6121	-0.39	13.6121	-1.329
13.7054	-0.54	13.7054	-1.536
13.7986	-0.308	13.7986	-1.312
13.8918	-0.292	13.8918	-1.338
13.9851	-0.292	13.9851	-1.334
14.0783	-0.626	14.0783	-1.524
14.1715	-0.532	14.1715	-1.531
14.2648	-0.242	14.2648	-1.45
14.358	-0.246	14.358	-1.464
14.4512	-0.291	14.4512	-1.373
14.5445	-0.475	14.5445	-1.639
14.6377	-0.434	14.6377	-1.661
14.731	-0.33	14.731	-1.572
14.8242	-0.159	14.8242	-1.369
14.9174	-0.244	14.9174	-1.655
15.0107	-0.446	15.0107	-1.736
15.1039	-0.489	15.1039	-1.823
15.1971	-0.166	15.1971	-1.598
15.2904	-0.204	15.2904	-1.711
15.3836	-0.133	15.3836	-1.72
15.4768	-0.346	15.4768	-1.887
15.5701	-0.409	15.5701	-1.929
15.6633	-0.275	15.6633	-1.661
15.7565	-0.161	15.7565	-1.659
15.8498	-0.077	15.8498	-1.597
15.943	-0.352	15.943	-1.978
16.0362	-0.211	16.0362	-1.885
16.1295	-0.125	16.1295	-1.861
16.2227	0.102	16.2227	-1.613
16.3159	-0.076	16.3159	-1.956
16.4092	-0.145	16.4092	-1.942
16.5024	-0.17	16.5024	-1.89
16.5956	0.213	16.5956	-1.765
16.6889	0.058	16.6889	-1.836
16.7821	0.233	16.7821	-1.829
16.8753	-0.07	16.8753	-2.054
16.9686	-0.013	16.9686	-2.007
17.0618	0.131	17.0618	-1.884
17.155	0.228	17.155	-1.889
17.2483	0.208	17.2483	-1.887
17.3415	-0.037	17.3415	-2.139
17.4347	0.095	17.4347	-1.967
17.528	0.226	17.528	-2.04
17.6212	0.442	17.6212	-1.789
17.7144	0.21	17.7144	-1.948
17.8077	0.117	17.8077	-1.991
17.9009	0.067	17.9009	-2.247
17.9941	0.414	17.9941	-1.889
18.0874	0.341	18.0874	-1.919
18.1806	0.437	18.1806	-1.972
18.2738	0.254	18.2738	-2.168
18.3671	0.367	18.3671	-2.114
18.4603	0.618	18.4603	-1.848
18.5535	0.657	18.5535	-1.889
18.6468	0.836	18.6468	-1.856
18.74	0.594	18.74	-2.168
18.8332	0.64	18.8332	-2.118
18.9265	0.85	18.9265	-2.083
19.0197	1.083	19.0197	-1.932
19.1129	0.967	19.1129	-2.187
19.2062	1.106	19.2062	-2.218
19.2994	0.962	19.2994	-2.409
19.3926	1.138	19.3926	-2.096
19.4859	1.223	19.4859	-2.138
19.5791	1.396	19.5791	-2.168
19.6723	1.511	19.6723	-2.233
19.7656	1.293	19.7656	-2.318
19.8588	1.555	19.8588	-2.18
19.952	1.757	19.952	-2.158
20.0453	1.816	20.0453	-2.084
20.1385	1.487	20.1385	-2.301
20.2317	1.76	20.2317	-2.214
20.325	2.013	20.325	-2.177
20.4182	2.209	20.4182	-2.032
20.5115	2.057	20.5115	-2.169
20.6047	2.224	20.6047	-2.189
20.6979	2.382	20.6979	-2.274
20.7912	2.619	20.7912	-2.091
20.8844	2.816	20.8844	-1.996
20.9776	3.094	20.9776	-2.047
21.0709	3.001	21.0709	-2.241
21.1641	2.971	21.1641	-2.292
21.2573	3.451	21.2573	-2.09
21.3506	3.957	21.3506	-1.999
21.4438	3.853	21.4438	-2.101
21.537	3.82	21.537	-2.245
21.6303	4.114	21.6303	-2.165
21.7235	4.519	21.7235	-2.163
21.8167	4.705	21.8167	-1.91
21.91	4.779	21.91	-2.099
22.0032	5.154	22.0032	-2.002
22.0964	5.271	22.0964	-2.019
22.1897	5.388	22.1897	-1.854
22.2829	5.814	22.2829	-1.829
22.3761	6.464	22.3761	-1.851
22.4694	6.291	22.4694	-2.045
22.5626	6.146	22.5626	-1.988
22.6558	6.463	22.6558	-1.877
22.7491	7.475	22.7491	-1.622
22.8423	7.488	22.8423	-1.621
22.9355	7.261	22.9355	-1.807
23.0288	7.663	23.0288	-1.608
23.122	8.569	23.122	-1.531
23.2152	8.687	23.2152	-1.296
23.3085	8.957	23.3085	-1.5
23.4017	9.32	23.4017	-1.53
23.4949	9.716	23.4949	-1.491
23.5882	9.727	23.5882	-1.288
23.6814	10.503	23.6814	-1.215
23.7746	11.614	23.7746	-1.112
23.8679	11.233	23.8679	-1.218
23.9611	11.023	23.9611	-1.173
24.0543	11.339	24.0543	-1.017
24.1476	13.264	24.1476	-0.851
24.2408	13.523	24.2408	-0.737
24.334	13.101	24.334	-1.126
24.4273	13.591	24.4273	-0.768
24.5205	14.92	24.5205	-0.609
24.6137	15.25	24.6137	-0.372
24.707	15.918	24.707	-0.476
24.8002	16.053	24.8002	-0.529
24.8934	16.945	24.8934	-0.448
24.9867	16.491	24.9867	-0.382
25.0799	17.969	25.0799	-0.251
25.1731	19.589	25.1731	-0.068
25.2664	19.214	25.2664	-0.196
25.3596	18.724	25.3596	-0.321
25.4528	19.131	25.4528	-0.115
25.5461	22.247	25.5461	0.23
25.6393	22.382	25.6393	0.212
25.7325	21.701	25.7325	-0.079
25.8258	22.21	25.8258	0.107
25.919	23.971	25.919	0.506
26.0122	24.516	26.0122	0.785
26.1055	25.657	26.1055	0.692
26.1987	25.933	26.1987	0.714
26.292	27.11	26.292	0.829
26.3852	26.366	26.3852	1.009
26.4784	28.581	26.4784	1.219
26.5717	30.876	26.5717	1.457
26.6649	30.357	26.6649	1.309
26.7581	29.59	26.7581	1.213
26.8514	29.878	26.8514	1.378
26.9446	34.507	26.9446	2.12
27.0378	34.47	27.0378	2.057
27.1311	33.604	27.1311	1.705
27.2243	33.942	27.2243	1.946
27.3175	36.275	27.3175	2.391
27.4108	37.266	27.4108	2.614
27.504	38.783	27.504	2.628
27.5972	38.691	27.5972	2.612
27.6905	40.181	27.6905	2.925
27.7837	39.133	27.7837	2.967
27.8769	42.456	27.8769	3.404
27.9702	45.264	27.9702	3.665
28.0634	44.577	28.0634	3.51
28.1566	43.509	28.1566	3.388
28.2499	43.987	28.2499	3.49
28.3431	49.788	28.3431	4.485
28.4363	49.861	28.4363	4.407
28.5296	48.707	28.5296	4.077
28.6228	48.553	28.6228	4.18
28.716	51.744	28.716	4.723
28.8093	53.519	28.8093	5.048
28.9025	55.275	28.9025	5.217
28.9957	54.794	28.9957	4.983
29.089	56.24	29.089	5.206
29.1822	55.877	29.1822	5.239
29.2754	59.693	29.2754	5.9
29.3687	62.624	29.3687	6.242
29.4619	61.984	29.4619	5.959
29.5551	60.872	29.5551	5.969
29.6484	61.084	29.6484	6.136
29.7416	68.359	29.7416	7.164
29.8348	68.979	29.8348	7.1
29.9281	67.332	29.9281	6.68
30.0213	66.515	30.0213	6.83
30.1145	70.318	30.1145	7.318
30.2078	73.182	30.2078	7.9
30.301	74.732	30.301	7.977
30.3942	73.507	30.3942	7.757
30.4875	75.714	30.4875	8.017
30.5807	75.451	30.5807	8.135
30.6739	80.133	30.6739	8.849
30.7672	82.244	30.7672	9.103
30.8604	81.993	30.8604	8.87
30.9536	80.901	30.9536	8.787
31.0469	80.95	31.0469	9.075
31.1401	89.51	31.1401	10.256
31.2333	90.412	31.2333	10.338
31.3266	88.053	31.3266	9.811
31.4198	86.272	31.4198	9.833
31.513	90.721	31.513	10.439
31.6063	94.714	31.6063	11.169
31.6995	96.412	31.6995	11.319
31.7927	94.084	31.7927	10.826
31.886	96.848	31.886	11.242
31.9792	97.149	31.9792	11.551
32.0725	102.228	32.0725	12.325
32.1657	103.701	32.1657	12.282
32.2589	103.225	32.2589	12.301
32.3522	102.852	32.3522	12.333
32.4454	102.823	32.4454	12.516
32.5386	112.391	32.5386	13.745
32.6319	113.43	32.6319	13.925
32.7251	110.735	32.7251	13.314
32.8183	108.315	32.8183	13.125
32.9116	113.052	32.9116	13.857
33.0048	118.755	33.0048	14.959
33.098	120.447	33.098	14.78
33.1913	117.06	33.1913	14.435
33.2845	119.798	33.2845	14.869
33.3777	120.436	33.3777	15.106
33.471	127.249	33.471	16.072
33.5642	127.554	33.5642	15.975
33.6574	127.17	33.6574	15.936
33.7507	127.455	33.7507	15.894
33.8439	127.599	33.8439	16.093
33.9371	137.305	33.9371	17.498
34.0304	138.36	34.0304	17.87
34.1236	135.354	34.1236	17.109
34.2168	132.602	34.2168	16.836
34.3101	137.888	34.3101	17.684
34.4033	145.052	34.4033	18.873
34.4965	146.799	34.4965	18.733
34.5898	141.609	34.5898	18.002
34.683	144.167	34.683	18.41
34.7762	146.101	34.7762	19.172
34.8695	153.438	34.8695	20.104
34.9627	152.001	34.9627	19.737
35.0559	152.704	35.0559	19.834
35.1492	153.116	35.1492	19.923
35.2424	153.746	35.2424	20.337
35.3356	163.001	35.3356	21.529
35.4289	163.774	35.4289	21.603
35.5221	161.332	35.5221	21.129
35.6153	157.733	35.6153	20.81
35.7086	163.989	35.7086	21.691
35.8018	173.08	35.8018	23.161
35.895	173.308	35.895	22.915
35.9883	167.878	35.9883	22.142
36.0815	170.085	36.0815	22.608
36.1747	173.065	36.1747	23.1
36.268	181.713	36.268	24.415
36.3612	178.619	36.3612	23.564
36.4544	179.704	36.4544	23.836
36.5477	180.727	36.5477	24.08
36.6409	181.436	36.6409	24.45
36.7341	190.693	36.7341	25.836
36.8274	192.887	36.8274	25.915
36.9206	189.27	36.9206	25.306
37.0138	185.213	37.0138	25.021
37.1071	191.611	37.1071	26.005
37.2003	203.08	37.2003	27.795
37.2935	201.461	37.2935	27.409
37.3868	195.582	37.3868	26.349
37.48	197.849	37.48	26.883
37.5732	202.739	37.5732	27.761
37.6665	210.784	37.6665	29.03
37.7597	206.229	37.7597	28.023
37.853	207.59	37.853	28.369
37.9462	209.14	37.9462	28.726
38.0394	210.651	38.0394	29.084
38.1327	219.428	38.1327	30.367
38.2259	221.533	38.2259	30.568
38.3191	218.423	38.3191	29.96
38.4124	213.5	38.4124	29.535
38.5056	221.414	38.5056	30.699
38.5988	232.755	38.5988	32.594
38.6921	230.996	38.6921	32.007
38.7853	224.057	38.7853	31.05
38.8785	226.933	38.8785	31.489
38.9718	233.232	38.9718	32.322
39.065	241.195	39.065	33.641
39.1582	235.777	39.1582	32.545
39.2515	237.005	39.2515	32.803
39.3447	239.81	39.3447	33.317
39.4379	241.465	39.4379	33.782
39.5312	250.209	39.5312	34.806
39.6244	250.13	39.6244	34.976
39.7176	249.344	39.7176	34.506
39.8109	244.397	39.8109	33.973
39.9041	252.254	39.9041	35.369
39.9973	263.943	39.9973	37.146
40.0906	262.945	40.0906	36.624
40.1838	254.751	40.1838	35.588
40.277	257.308	40.277	36.064
40.3703	264.241	40.3703	37.379
40.4635	273.928	40.4635	38.444
40.5567	266.427	40.5567	37.212
40.65	267.556	40.65	37.447
40.7432	271.34	40.7432	38.11
40.8364	273.646	40.8364	38.696
40.9297	281.37	40.9297	39.713
41.0229	280.665	41.0229	39.626
41.1161	280.173	41.1161	39.41
41.2094	275.579	41.2094	38.944
41.3026	283.278	41.3026	40.097
41.3958	294.772	41.3958	42.064
41.4891	293.814	41.4891	41.529
41.5823	285.76	41.5823	40.242
41.6755	287.467	41.6755	40.732
41.7688	295.545	41.7688	42.189
41.862	305.697	41.862	43.456
41.9552	296.861	41.9552	42.033
42.0485	297.071	42.0485	42.202
42.1417	302.167	42.1417	42.973
42.2349	305.435	42.2349	43.586
42.3282	312.348	42.3282	44.426
42.4214	310.925	42.4214	44.146
42.5146	311.376	42.5146	44.104
42.6079	306.446	42.6079	43.877
42.7011	315.342	42.7011	44.854
42.7943	325.935	42.7943	46.701
42.8876	324.138	42.8876	46.278
42.9808	317.083	42.9808	45.209
43.074	318.26	43.074	45.402
43.1673	328.987	43.1673	46.888
43.2605	336.609	43.2605	48.23
43.3537	328.66	43.3537	46.584
43.447	328.241	43.447	46.662
43.5402	332.98	43.5402	47.706
43.6334	337.138	43.6334	48.446
43.7267	342.907	43.7267	49.071
43.8199	340.882	43.8199	48.668
43.9132	342.968	43.9132	48.731
44.0064	339.123	44.0064	48.397
44.0996	347.453	44.0996	49.526
44.1929	356.673	44.1929	51.053
44.2861	354.173	44.2861	50.633
44.3793	348.152	44.3793	49.799
44.4726	348.149	44.4726	49.927
44.5658	360.821	44.5658	51.762
44.659	367.013	44.659	52.817
44.7523	359.857	44.7523	51.278
44.8455	358.062	44.8455	51.237
44.9387	363.519	44.9387	52.199
45.032	368.034	45.032	53.099
45.1252	372.855	45.1252	53.61
45.2184	370.013	45.2184	53.207
45.3117	372.613	45.3117	53.468
45.4049	369.492	45.4049	53.287
45.4981	375.79	45.4981	54.418
45.5914	385.121	45.5914	55.733
45.6846	383.005	45.6846	55.063
45.7778	377.063	45.7778	54.487
45.8711	377.142	45.8711	54.538
45.9643	389.282	45.9643	56.493
46.0575	394.841	46.0575	57.087
46.1508	387.627	46.1508	55.781
46.244	384.749	46.244	55.564
46.3372	392.284	46.3372	56.676
46.4305	396.289	46.4305	57.45
46.5237	399.521	46.5237	57.74
46.6169	396.714	46.6169	57.264
46.7102	399.506	46.7102	57.781
46.8034	398.061	46.8034	57.752
46.8966	403.726	46.8966	58.557
46.9899	411.439	46.9899	59.693
47.0831	410.445	47.0831	59.164
47.1763	404.798	47.1763	58.391
47.2696	404.936	47.2696	58.408
47.3628	416.319	47.3628	60.251
47.456	421.563	47.456	60.735
47.5493	414.565	47.5493	59.494
47.6425	411.462	47.6425	59.17
47.7357	419.24	47.7357	60.47
47.829	423.233	47.829	61.237
47.9222	425.181	47.9222	61.388
48.0154	421.724	48.0154	60.978
48.1087	425.466	48.1087	61.481
48.2019	422.688	48.2019	61.487
48.2951	429.228	48.2951	62.319
48.3884	434.952	48.3884	63.132
48.4816	433.463	48.4816	62.808
48.5748	430.369	48.5748	62.313
48.6681	428.908	48.6681	62.394
48.7613	440.365	48.7613	64.229
48.8545	443.981	48.8545	64.631
48.9478	437.23	48.9478	63.362
49.041	435.427	49.041	63.177
49.1342	442.272	49.1342	64.35
49.2275	446.411	49.2275	65.16
49.3207	448.782	49.3207	64.945
49.4139	444.04	49.4139	64.26
49.5072	448.585	49.5072	64.876
49.6004	446.528	49.6004	64.865
49.6937	452.274	49.6937	65.682
49.7869	456.821	49.7869	66.225
49.8801	454.96	49.8801	65.76
49.9734	452.624	49.9734	65.548
50.0666	452.009	50.0666	65.444
50.1598	462.674	50.1598	67.112
50.2531	464.868	50.2531	67.521
50.3463	459.444	50.3463	66.423
50.4395	456.968	50.4395	66.213
50.5328	463.367	50.5328	67.223
50.626	467.385	50.626	67.901
50.7192	469.391	50.7192	67.924
50.8125	464.515	50.8125	67.31
50.9057	468.338	50.9057	67.873
50.9989	466.906	50.9989	68.127
51.0922	472.27	51.0922	68.787
51.1854	474.494	51.1854	68.971
51.2786	473.299	51.2786	68.666
51.3719	470.869	51.3719	68.414
51.4651	471.409	51.4651	68.648
51.5583	480.206	51.5583	69.931
51.6516	481.276	51.6516	70.205
51.7448	477.398	51.7448	69.261
51.838	475.036	51.838	69.261
51.9313	480.267	51.9313	69.987
52.0245	483.71	52.0245	70.839
52.1177	485.076	52.1177	70.692
52.211	480.876	52.211	70.038
52.3042	484.226	52.3042	70.507
52.3974	483.488	52.3974	70.62
52.4907	487.375	52.4907	71.321
52.5839	489.067	52.5839	71.313
52.6771	488.938	52.6771	71.312
52.7704	487.182	52.7704	71.234
52.8636	487.902	52.8636	71.372
52.9568	495.412	52.9568	72.512
53.0501	496.389	53.0501	72.501
53.1433	492.352	53.1433	71.669
53.2365	490.525	53.2365	71.555
53.3298	495.589	53.3298	72.187
53.423	499.389	53.423	72.915
53.5162	499.502	53.5162	72.663
53.6095	496.451	53.6095	72.225
53.7027	499.249	53.7027	72.477
53.7959	498.512	53.7959	72.765
53.8892	502.235	53.8892	73.235
53.9824	503.676	53.9824	73.351
54.0756	503.127	54.0756	73.199
54.1689	502.517	54.1689	73.022
54.2621	502.262	54.2621	73.281
54.3553	507.983	54.3553	74.174
54.4486	509.525	54.4486	74.216
54.5418	506.074	54.5418	73.41
54.635	504.713	54.635	73.447
54.7283	508.903	54.7283	74.128
54.8215	511.915	54.8215	74.772
54.9147	512.037	54.9147	74.442
55.008	508.709	55.008	74.12
55.1012	511.19	55.1012	74.278
55.1944	510.737	55.1944	74.557
55.2877	514.062	55.2877	74.859
55.3809	514.709	55.3809	74.832
55.4742	514.341	55.4742	74.96
55.5674	513.506	55.5674	74.749
55.6606	513.731	55.6606	75.123
55.7539	518.191	55.7539	75.693
55.8471	519.297	55.8471	75.743
55.9403	516.461	55.9403	75.037
56.0336	515.938	56.0336	75.179
56.1268	517.822	56.1268	75.766
56.22	521.347	56.22	76.347
56.3133	520.671	56.3133	75.873
56.4065	517.986	56.4065	75.64
56.4997	520.074	56.4997	76.007
56.593	520.012	56.593	76.417
56.6862	523.677	56.6862	76.782
56.7794	522.315	56.7794	76.523
56.8727	522.436	56.8727	76.554
56.9659	522.167	56.9659	76.578
57.0591	522.474	57.0591	76.666
57.1524	526.117	57.1524	77.184
57.2456	526.971	57.2456	77.112
57.3388	524.511	57.3388	76.519
57.4321	523.871	57.4321	76.657
57.5253	526.664	57.5253	77.165
57.6185	529.209	57.6185	77.602
57.7118	529.332	57.7118	77.331
57.805	526.568	57.805	77.071
57.8982	528.613	57.8982	77.283
57.9915	528.331	57.9915	77.401
58.0847	531.843	58.0847	77.849
58.1779	530.871	58.1779	77.56
58.2712	530.665	58.2712	77.32
58.3644	530.109	58.3644	77.536
58.4576	531.019	58.4576	77.743
58.5509	533.919	58.5509	78.129
58.6441	533.986	58.6441	78.135
58.7373	532.781	58.7373	77.794
58.8306	532.068	58.8306	77.944
58.9238	534.612	58.9238	78.131
59.017	536.761	59.017	78.634
59.1103	536.145	59.1103	78.162
59.2035	534.187	59.2035	77.818
59.2967	535.974	59.2967	78.103
59.39	536.302	59.39	78.293
59.4832	538.751	59.4832	78.691
59.5764	537.691	59.5764	78.289
59.6697	537.917	59.6697	78.256
59.7629	537.665	59.7629	78.477
59.8561	537.921	59.8561	78.632
59.9494	540.307	59.9494	78.953
60.0426	539.825	60.0426	78.995
60.1358	538.337	60.1358	78.463
60.2291	537.911	60.2291	78.554
60.3223	539.978	60.3223	78.835
60.4155	542.042	60.4155	79.231
60.5088	541.633	60.5088	78.951
60.602	540.131	60.602	78.83
60.6952	541.148	60.6952	79.027
60.7885	541.021	60.7885	79.31
60.8817	543.255	60.8817	79.617
60.9749	542.154	60.9749	79.3
61.0682	542.335	61.0682	79.163
61.1614	542.626	61.1614	79.504
61.2547	543.146	61.2547	79.62
61.3479	544.76	61.3479	79.778
61.4411	544.691	61.4411	79.557
61.5344	543.393	61.5344	79.357
61.6276	543.39	61.6276	79.602
61.7208	545.053	61.7208	79.776
61.8141	546.485	61.8141	80.046
61.9073	545.874	61.9073	79.713
62.0005	544.872	62.0005	79.417
62.0938	545.885	62.0938	79.582
62.187	546.422	62.187	79.825
62.2802	548.163	62.2802	80.034
62.3735	547.303	62.3735	79.785
62.4667	547.366	62.4667	79.725
62.5599	547.193	62.5599	79.888
62.6532	548.016	62.6532	80.053
62.7464	549.2	62.7464	79.999
62.8396	548.794	62.8396	79.963
62.9329	548.47	62.9329	79.608
63.0261	548.41	63.0261	79.729
63.1193	549.778	63.1193	80.057
63.2126	550.366	63.2126	80.425
63.3058	549.834	63.3058	79.91
63.399	548.852	63.399	79.91
63.4923	549.316	63.4923	79.979
63.5855	550.21	63.5855	80.263
63.6787	551.303	63.6787	80.404
63.772	550.075	63.772	80.162
63.8652	550.125	63.8652	80.212
63.9584	550.513	63.9584	80.632
64.0517	550.742	64.0517	80.746
64.1449	552.225	64.1449	80.783
64.2381	551.778	64.2381	80.602
64.3314	551.197	64.3314	80.304
64.4246	551.043	64.4246	80.679
64.5178	551.86	64.5178	80.695
64.6111	553.172	64.6111	80.9
64.7043	552.639	64.7043	80.468
64.7975	552.501	64.7975	80.471
64.8908	552.486	64.8908	80.526
64.984	553.48	64.984	80.893
65.0772	554.507	65.0772	80.862
65.1705	554.082	65.1705	80.488
65.2637	553.83	65.2637	80.581
65.3569	554.198	65.3569	80.755
65.4502	554.494	65.4502	80.931
65.5434	555.417	65.5434	80.919
65.6366	554.957	65.6366	80.74
65.7299	554.384	65.7299	80.555
65.8231	554.55	65.8231	80.966
65.9163	555.255	65.9163	81.055
66.0096	556.36	66.0096	81.219
66.1028	555.13	66.1028	80.945
66.196	554.594	66.196	80.955
66.2893	555.474	66.2893	81.101
66.3825	555.973	66.3825	81.449
66.4757	556.851	66.4757	81.407
66.569	555.627	66.569	81.109
66.6622	555.55	66.6622	81.09
66.7554	555.732	66.7554	81.348
66.8487	556.477	66.8487	81.7
66.9419	557.046	66.9419	81.39
67.0352	556.68	67.0352	81.349
67.1284	556.46	67.1284	81.241
67.2216	556.347	67.2216	81.616
67.3149	556.956	67.3149	81.503
67.4081	557.989	67.4081	81.597
67.5013	557.324	67.5013	81.084
67.5946	556.864	67.5946	81.187
67.6878	557.751	67.6878	81.332
67.781	558.193	67.781	81.488
67.8743	558.778	67.8743	81.625
67.9675	558.149	67.9675	81.237
68.0607	558.481	68.0607	81.484
68.154	558.571	68.154	81.556
68.2472	558.928	68.2472	81.777
68.3404	559.819	68.3404	81.557
68.4337	559.031	68.4337	81.56
68.5269	559.102	68.5269	81.457
68.6201	559.288	68.6201	81.709
68.7134	559.657	68.7134	81.553
68.8066	560.606	68.8066	81.679
68.8998	560.113	68.8998	81.315
68.9931	559.439	68.9931	81.422
69.0863	559.865	69.0863	81.734
69.1795	560.178	69.1795	81.991
69.2728	560.656	69.2728	81.823
69.366	559.399	69.366	81.373
69.4592	560.101	69.4592	81.489
69.5525	560.253	69.5525	81.667
69.6457	560.452	69.6457	82.071
69.7389	560.325	69.7389	81.944
69.8322	560.836	69.8322	82.122
69.9254	560.374	69.9254	81.95
70.0186	560.571	70.0186	82.385
70.1119	560.858	70.1119	82.251
70.2051	560.771	70.2051	82.427
70.2983	560.357	70.2983	82.122
70.3916	560.494	70.3916	82.381
70.4848	560.83	70.4848	82.37
70.578	561.27	70.578	82.653
70.6713	561.569	70.6713	82.432
70.7645	560.782	70.7645	82.218
70.8577	560.521	70.8577	82.448
70.951	561.189	70.951	82.517
71.0442	561.417	71.0442	82.744
71.1374	561.77	71.1374	82.229
71.2307	561.652	71.2307	82.396
71.3239	561.705	71.3239	82.234
71.4171	561.27	71.4171	82.535
71.5104	562.528	71.5104	82.418
71.6036	562.535	71.6036	82.489
71.6968	562.051	71.6968	82.075
71.7901	561.827	71.7901	82.344
71.8833	562.528	71.8833	82.546
71.9765	563.171	71.9765	82.553
72.0698	563.296	72.0698	82.471
72.163	562.876	72.163	82.187
72.2562	562.859	72.2562	82.248
72.3495	563.23	72.3495	82.381
72.4427	563.531	72.4427	82.556
72.5359	563.357	72.5359	82.095
72.6292	563.691	72.6292	82.408
72.7224	563.431	72.7224	82.274
72.8157	563.198	72.8157	82.585
72.9089	563.664	72.9089	82.613
73.0021	564.027	73.0021	82.541
73.0954	563.774	73.0954	82.292
73.1886	563.27	73.1886	82.465
73.2818	563.509	73.2818	82.548
73.3751	564.569	73.3751	82.75
73.4683	564.184	73.4683	82.705
73.5615	563.424	73.5615	82.401
73.6548	563.96	73.6548	82.666
73.748	564.035	73.748	82.807
73.8412	564.496	73.8412	82.931
73.9345	564.15	73.9345	82.514
74.0277	563.784	74.0277	82.643
74.1209	564.141	74.1209	82.256
74.2142	564	74.2142	82.86
74.3074	564.33	74.3074	82.682
74.4006	564.861	74.4006	82.662
74.4939	564.269	74.4939	82.524
74.5871	563.721	74.5871	82.687
74.6803	564.452	74.6803	82.682
74.7736	564.9	74.7736	82.723
74.8668	564.398	74.8668	82.67
74.96	563.975	74.96	82.403
75.0533	564.636	75.0533	82.523
75.1465	564.962	75.1465	82.642
75.2397	565.027	75.2397	82.764
75.333	564.842	75.333	82.366
75.4262	565.513	75.4262	82.369
75.5194	565.43	75.5194	82.362
75.6127	565.667	75.6127	82.548
75.7059	565.354	75.7059	82.443
75.7991	565.891	75.7991	82.439
75.8924	566.266	75.8924	82.162
75.9856	565.684	75.9856	82.409
76.0788	565.974	76.0788	82.628
76.1721	566.56	76.1721	82.641
76.2653	566.587	76.2653	82.427
76.3585	565.951	76.3585	82.423
76.4518	566.244	76.4518	82.593
76.545	566.227	76.545	82.554
76.6382	566.187	76.6382	82.64
76.7315	565.71	76.7315	82.259
76.8247	566.089	76.8247	82.671
76.9179	565.614	76.9179	82.488
77.0112	565.672	77.0112	82.95
77.1044	565.268	77.1044	82.725
77.1976	566.593	77.1976	82.763
77.2909	565.794	77.2909	82.482
77.3841	566.148	77.3841	82.789
77.4773	566.429	77.4773	82.705
77.5706	566.724	77.5706	82.872
77.6638	566.483	77.6638	82.619
77.757	565.772	77.757	82.417
77.8503	566.058	77.8503	82.697
77.9435	567.15	77.9435	82.873
78.0367	567.023	78.0367	82.906
78.13	566.199	78.13	82.504
78.2232	566.224	78.2232	82.545
78.3164	566.935	78.3164	82.479
78.4097	566.503	78.4097	82.671
78.5029	566.794	78.5029	82.696
78.5962	567.238	78.5962	82.639
78.6894	566.551	78.6894	82.423
78.7826	566.718	78.7826	82.725
78.8759	566.801	78.8759	82.795
78.9691	567.496	78.9691	82.787
79.0623	567.105	79.0623	82.566
79.1556	566.967	79.1556	82.384
79.2488	567.179	79.2488	82.715
79.342	567.626	79.342	82.765
79.4353	567.529	79.4353	82.87
79.5285	567.11	79.5285	82.61
79.6217	567.854	79.6217	82.593
79.715	567.767	79.715	82.715
79.8082	567.785	79.8082	82.831
79.9014	568.48	79.9014	82.629
79.9947	568.569	79.9947	82.559
80.0879	568.349	80.0879	82.432
80.1811	568.113	80.1811	82.58
80.2744	568.549	80.2744	82.61
80.3676	568.98	80.3676	82.729
80.4608	568.612	80.4608	82.505
80.5541	568.537	80.5541	82.331
80.6473	568.309	80.6473	82.648
80.7405	568.956	80.7405	82.553
80.8338	568.349	80.8338	82.736
80.927	567.707	80.927	82.339
81.0202	568.12	81.0202	82.45
81.1135	568.541	81.1135	82.551
81.2067	568.215	81.2067	82.878
81.2999	568.383	81.2999	82.757
81.3932	568.619	81.3932	82.684
81.4864	568.749	81.4864	82.679
81.5796	568.564	81.5796	82.947
81.6729	568.381	81.6729	82.983
81.7661	568.885	81.7661	83.121
81.8593	568.234	81.8593	83.016
81.9526	568.021	81.9526	82.742
82.0458	568.562	82.0458	82.936
82.139	568.819	82.139	82.927
82.2323	569.196	82.2323	83.08
82.3255	568.681	82.3255	82.569
82.4187	569.001	82.4187	82.775
82.512	569.089	82.512	82.706
82.6052	568.759	82.6052	83.056
82.6984	568.466	82.6984	82.806
82.7917	569.253	82.7917	82.663
82.8849	568.977	82.8849	82.622
82.9781	569.39	82.9781	82.888
83.0714	569.314	83.0714	82.817
83.1646	570.293	83.1646	82.924
83.2578	569.483	83.2578	82.706
83.3511	569.382	83.3511	82.601
83.4443	569.935	83.4443	82.869
83.5375	570.302	83.5375	82.924
83.6308	570.363	83.6308	82.925
83.724	570.205	83.724	82.555
83.8172	570.331	83.8172	82.65
83.9105	569.909	83.9105	82.707
84.0037	570.378	84.0037	82.992
84.0969	570.674	84.0969	82.807
84.1902	570.206	84.1902	82.6
84.2834	569.879	84.2834	82.597
84.3767	570.087	84.3767	82.78
84.4699	570.157	84.4699	82.864
84.5631	570.525	84.5631	82.868
84.6564	570.395	84.6564	82.834
84.7496	570.12	84.7496	82.869
84.8428	570.243	84.8428	83.11
84.9361	569.556	84.9361	82.949
85.0293	570.055	85.0293	83.241
85.1225	569.423	85.1225	82.754
85.2158	569.773	85.2158	82.964
85.309	569.912	85.309	82.905
85.4022	569.641	85.4022	83.123
85.4955	570.14	85.4955	83.092
85.5887	569.923	85.5887	82.907
85.6819	569.726	85.6819	82.895
85.7752	569.596	85.7752	83.132
85.8684	569.924	85.8684	83.127
85.9616	570.347	85.9616	83.025
86.0549	570.347	86.0549	82.974
86.1481	569.879	86.1481	82.956
86.2413	570.525	86.2413	83.246
86.3346	570.442	86.3346	83.167
86.4278	570.792	86.4278	83.41
86.521	570.651	86.521	82.821
86.6143	570.688	86.6143	83.139
86.7075	571.208	86.7075	83.057
86.8007	570.907	86.8007	83.258
86.894	570.901	86.894	82.906
86.9872	570.74	86.9872	82.724
87.0804	570.814	87.0804	82.907
87.1737	570.676	87.1737	82.98
87.2669	570.781	87.2669	83.262
87.3601	571.622	87.3601	83.027
87.4534	570.583	87.4534	82.737
87.5466	570.93	87.5466	82.56
87.6398	571.017	87.6398	82.947
87.7331	571.605	87.7331	82.837
87.8263	571.358	87.8263	82.818
87.9195	570.927	87.9195	82.386
88.0128	571.542	88.0128	82.721
88.106	571.547	88.106	82.655
88.1992	571.542	88.1992	82.977
88.2925	571.357	88.2925	82.809
88.3857	571.067	88.3857	82.668
88.4789	571.083	88.4789	82.601
88.5722	570.981	88.5722	82.701
88.6654	571.227	88.6654	82.9
88.7586	571.243	88.7586	82.751
88.8519	570.903	88.8519	82.693
88.9451	570.919	88.9451	82.624
89.0383	570.428	89.0383	83.1
89.1316	571.212	89.1316	83.154
89.2248	571.319	89.2248	83.322
89.318	570.396	89.318	82.835
89.4113	571.039	89.4113	83.259
89.5045	570.628	89.5045	83.128
89.5977	570.919	89.5977	83.362
89.691	570.845	89.691	83.219
89.7842	570.774	89.7842	83.078
89.8774	570.777	89.8774	82.905
89.9707	570.985	89.9707	83.306
90.0639	571.206	90.0639	83.217
90.1571	571.508	90.1571	82.985
90.2504	571.009	90.2504	82.94
90.3436	570.528	90.3436	82.828
90.4369	570.895	90.4369	83.265
90.5301	571.604	90.5301	83.21

## Sheet: 0,06 g L-1
10		10
31102018(1540997809)001:10_UV1_210nm		31102018(1540997809)001:10_UV2_225nm
ml	mAU	ml	mAU
0	-25.198	0	0
0.0732191	-28.675	0.0732191	-3.013
0.146438	-22.651	0.146438	3.307
0.219657	69.082	0.219657	21.028
0.292877	142.336	0.292877	33.168
0.366096	178.723	0.366096	36.581
0.439315	250.167	0.439315	51.357
0.512534	304.541	0.512534	65.404
0.585753	350.485	0.585753	73.086
0.658972	381.473	0.658972	78.74
0.732191	402.089	0.732191	82.621
0.805411	419.03	0.805411	85.015
0.87863	433.556	0.87863	87.206
0.951849	443.045	0.951849	89.295
1.02507	449.554	1.02507	90.172
1.09829	453.141	1.09829	90.715
1.17151	450.902	1.17151	90.359
1.24473	442.447	1.24473	88.021
1.31794	417.279	1.31794	82.014
1.39116	365.157	1.39116	70.531
1.46438	272.484	1.46438	51.46
1.5376	172.88	1.5376	34.218
1.61082	105.571	1.61082	25.871
1.68404	65.326	1.68404	19.686
1.75726	54.655	1.75726	28.651
1.83048	37.085	1.83048	31.231
1.9037	32.469	1.9037	25.394
1.97692	29.085	1.97692	30.01
2.05014	22.256	2.05014	26.184
2.12336	16.812	2.12336	24.822
2.19657	10.092	2.19657	23.487
2.26979	6.165	2.26979	16.829
2.34301	0.792	2.34301	16.457
2.41623	-5.698	2.41623	14.129
2.48945	-9.091	2.48945	8.894
2.56267	-12.412	2.56267	8.74
2.63589	-15.614	2.63589	7.265
2.70911	-17.746	2.70911	4.709
2.78233	-18.788	2.78233	4.905
2.85555	-20.194	2.85555	3.788
2.92877	-21.257	2.92877	2.509
3.00198	-21.891	3.00198	2.831
3.0752	-23.03	3.0752	2.277
3.14842	-23.338	3.14842	1.573
3.22164	-23.529	3.22164	1.743
3.29486	-24.14	3.29486	1.571
3.36808	-24.118	3.36808	1.192
3.4413	-23.804	3.4413	1.764
3.51452	-24.408	3.51452	1.839
3.58774	-23.881	3.58774	1.312
3.66096	-23.417	3.66096	1.96
3.73418	-24.109	3.73418	2.321
3.8074	-23.771	3.8074	1.458
3.88061	-23.272	3.88061	2.001
3.95383	-23.885	3.95383	2.287
4.02705	-23.842	4.02705	1.307
4.10027	-23.126	4.10027	1.908
4.17349	-23.448	4.17349	1.453
4.24671	-23.467	4.24671	1.191
4.31993	-23.551	4.31993	1.448
4.39315	-24.094	4.39315	0.48
4.46637	-23.49	4.46637	0.061
4.53959	-23.173	4.53959	0.269
4.61281	-25.022	4.61281	-0.209
4.68602	-23.841	4.68602	-2.396
4.75924	-24.064	4.75924	-0.991
4.83246	-24.904	4.83246	-1.463
4.90568	-23.003	4.90568	-2.957
4.9789	-22.095	4.9789	0.171
5.05212	-22.598	5.05212	-1.37
5.12534	-19.109	5.12534	0.915
5.19856	-18.252	5.19856	2.169
5.27178	-17.632	5.27178	1.652
5.345	-16.078	5.345	3.837
5.41822	-15.67	5.41822	2.948
5.49144	-15.618	5.49144	2.986
5.56465	-14.391	5.56465	3.293
5.63787	-14.844	5.63787	3.211
5.71109	-15.157	5.71109	2.661
5.78431	-13.183	5.78431	1.83
5.85753	-14.904	5.85753	2.739
5.93075	-14.955	5.93075	1.687
6.00397	-13.366	6.00397	0.713
6.07719	-14.914	6.07719	0.937
6.15041	-14.261	6.15041	0.186
6.22363	-15.297	6.22363	-0.612
6.29685	-14.758	6.29685	-0.692
6.37007	-14.525	6.37007	-1.353
6.44328	-14.809	6.44328	-1.087
6.5165	-13.087	6.5165	-0.606
6.58972	-12.989	6.58972	-0.271
6.66294	-11.911	6.66294	-0.343
6.73616	-11.46	6.73616	0.441
6.80938	-11.337	6.80938	0.511
6.8826	-9.857	6.8826	0.096
6.95582	-10.186	6.95582	0.772
7.02904	-9.85	7.02904	0.32
7.10226	-9.629	7.10226	-0.063
7.17548	-9.45	7.17548	0.388
7.24869	-9.279	7.24869	0.098
7.32191	-9.453	7.32191	-0.217
7.39513	-8.841	7.39513	-0.303
7.46835	-8.828	7.46835	-0.288
7.54157	-8.994	7.54157	-0.667
7.61479	-8.776	7.61479	-1.218
7.68801	-8.585	7.68801	-1.234
7.76123	-9.005	7.76123	-1.363
7.83445	-8.675	7.83445	-1.766
7.90767	-8.867	7.90767	-2.343
7.98089	0.023	7.98089	-0.006
8.05411	-0.903	8.05411	-0.995
8.12732	-0.694	8.12732	-0.632
8.20054	-0.627	8.20054	-1.098
8.27376	1.77	8.27376	0.922
8.34698	1.411	8.34698	-0.335
8.4202	1.519	8.4202	0.052
8.49342	2.538	8.49342	0.818
8.56664	1.779	8.56664	-0.233
8.63986	2.621	8.63986	0.632
8.71308	2.052	8.71308	-0.238
8.7863	2.824	8.7863	0.402
8.85952	3.357	8.85952	0.608
8.93273	3.056	8.93273	0.015
9.00595	4.858	9.00595	1.075
9.07917	5.514	9.07917	1.216
9.15239	6.82	9.15239	2.348
9.22561	8.373	9.22561	2.635
9.29883	8.98	9.29883	3.464
9.37205	10.33	9.37205	3.638
9.44527	10.755	9.44527	3.501
9.51849	11.366	9.51849	3.727
9.59171	11.743	9.59171	3.219
9.66493	11.766	9.66493	3.43
9.73815	11.955	9.73815	2.572
9.81136	11.808	9.81136	2.374
9.88458	12.026	9.88458	2.779
9.9578	11.398	9.9578	1.863
10.031	11.48	10.031	2.257
10.1042	11.237	10.1042	1.568
10.1775	11.055	10.1775	1.556
10.2507	11.399	10.2507	1.814
10.3239	10.782	10.3239	1.274
10.3971	11.126	10.3971	1.595
10.4703	10.774	10.4703	1.262
10.5436	10.615	10.5436	1.329
10.6168	11.03	10.6168	1.509
10.69	10.385	10.69	1.154
10.7632	10.968	10.7632	1.593
10.8364	10.414	10.8364	1.232
10.9097	10.339	10.9097	1.338
10.9829	10.5	10.9829	1.447
11.0561	10.198	11.0561	1.186
11.1293	10.393	11.1293	1.291
11.2025	9.897	11.2025	0.852
11.2757	9.972	11.2757	1.004
11.349	10.053	11.349	1.058
11.4222	9.872	11.4222	0.958
11.4954	9.796	11.4954	0.956
11.5686	9.49	11.5686	0.574
11.6418	9.923	11.6418	1.071
11.7151	9.644	11.7151	0.823
11.7883	9.843	11.7883	1.082
11.8615	9.713	11.8615	0.988
11.9347	9.584	11.9347	0.8
12.0079	10.097	12.0079	1.208
12.0812	9.542	12.0812	0.872
12.1544	9.894	12.1544	1.168
12.2276	9.547	12.2276	0.814
12.3008	9.533	12.3008	0.796
12.374	9.724	12.374	0.917
12.4473	9.12	12.4473	0.34
12.5205	9.621	12.5205	0.901
12.5937	9.166	12.5937	0.588
12.6669	9.439	12.6669	0.648
12.7401	9.661	12.7401	0.953
12.8133	9.627	12.8133	0.798
12.8866	9.705	12.8866	0.922
12.9598	9.133	12.9598	0.485
13.033	9.613	13.033	0.89
13.1062	9.429	13.1062	0.791
13.1794	9.709	13.1794	1.052
13.2527	9.792	13.2527	1.093
13.3259	9.497	13.3259	0.792
13.3991	9.896	13.3991	1.052
13.4723	9.268	13.4723	0.609
13.5455	9.705	13.5455	0.861
13.6188	9.433	13.6188	0.735
13.692	9.516	13.692	0.672
13.7652	9.991	13.7652	0.966
13.8384	9.44	13.8384	0.607
13.9116	9.844	13.9116	0.952
13.9849	9.41	13.9849	0.545
14.0581	9.434	14.0581	0.486
14.1313	9.572	14.1313	0.72
14.2045	9.291	14.2045	0.305
14.2777	9.798	14.2777	0.742
14.351	9.408	14.351	0.404
14.4242	9.799	14.4242	0.717
14.4974	9.9	14.4974	0.813
14.5706	9.837	14.5706	0.608
14.6438	9.82	14.6438	0.729
14.717	9.598	14.717	0.377
14.7903	10.1	14.7903	0.854
14.8635	9.847	14.8635	0.642
14.9367	10.204	14.9367	0.892
15.0099	10.201	15.0099	0.809
15.0831	9.86	15.0831	0.653
15.1564	10.317	15.1564	0.906
15.2296	10.159	15.2296	0.581
15.3028	10.459	15.3028	0.953
15.376	10.144	15.376	0.687
15.4492	10.113	15.4492	0.63
15.5225	10.41	15.5225	0.764
15.5957	10.068	15.5957	0.451
15.6689	10.537	15.6689	0.849
15.7421	10.071	15.7421	0.521
15.8153	10.306	15.8153	0.603
15.8886	10.526	15.8886	0.706
15.9618	10.417	15.9618	0.61
16.035	10.639	16.035	0.75
16.1082	10.352	16.1082	0.373
16.1814	10.717	16.1814	0.729
16.2546	10.507	16.2546	0.628
16.3279	10.755	16.3279	0.693
16.4011	10.677	16.4011	0.62
16.4743	10.495	16.4743	0.374
16.5475	10.841	16.5475	0.799
16.6207	10.54	16.6207	0.374
16.694	10.991	16.694	0.645
16.7672	10.874	16.7672	0.486
16.8404	10.769	16.8404	0.369
16.9136	11.167	16.9136	0.841
16.9868	10.761	16.9868	0.348
17.0601	11.306	17.0601	0.827
17.1333	10.99	17.1333	0.45
17.2065	11.16	17.2065	0.529
17.2797	11.424	17.2797	0.649
17.3529	11.066	17.3529	0.299
17.4262	11.636	17.4262	0.677
17.4994	11.236	17.4994	0.203
17.5726	11.697	17.5726	0.493
17.6458	11.783	17.6458	0.581
17.719	11.923	17.719	0.523
17.7923	12.164	17.7923	0.736
17.8655	11.962	17.8655	0.442
17.9387	12.718	17.9387	0.976
18.0119	12.438	18.0119	0.473
18.0851	12.66	18.0851	0.78
18.1583	12.746	18.1583	0.769
18.2316	13.041	18.2316	0.61
18.3048	13.566	18.3048	1.165
18.378	13.197	18.378	0.693
18.4512	13.642	18.4512	1.099
18.5244	13.804	18.5244	0.866
18.5977	14.077	18.5977	0.905
18.6709	14.327	18.6709	1.204
18.7441	14.29	18.7441	0.857
18.8173	14.603	18.8173	1.202
18.8905	14.864	18.8905	0.871
18.9638	15.18	18.9638	1.006
19.037	15.296	19.037	1.099
19.1102	15.58	19.1102	0.873
19.1834	15.879	19.1834	1.234
19.2566	16.311	19.2566	1.052
19.3299	16.699	19.3299	1.332
19.4031	16.954	19.4031	1.501
19.4763	17.399	19.4763	1.587
19.5495	17.342	19.5495	1.507
19.6227	18.072	19.6227	1.383
19.6959	18.286	19.6959	1.674
19.7692	18.293	19.7692	1.321
19.8424	18.607	19.8424	1.615
19.9156	19.266	19.9156	1.58
19.9888	19.866	19.9888	1.64
20.062	19.873	20.062	2
20.1353	20.201	20.1353	1.589
20.2085	20.298	20.2085	1.948
20.2817	21.474	20.2817	2.003
20.3549	21.992	20.3549	2.043
20.4281	21.835	20.4281	2.251
20.5014	22.717	20.5014	2.134
20.5746	22.573	20.5746	2.365
20.6478	24.159	20.6478	2.273
20.721	24.489	20.721	2.53
20.7942	24.307	20.7942	2.503
20.8675	25.479	20.8675	2.603
20.9407	25.347	20.9407	2.716
21.0139	27.108	21.0139	2.686
21.0871	27.435	21.0871	2.986
21.1603	27.777	21.1603	2.761
21.2336	28.199	21.2336	3.019
21.3068	28.761	21.3068	3.022
21.38	30.7	21.38	3.229
21.4532	30.423	21.4532	3.47
21.5264	31.138	21.5264	3.107
21.5996	31.071	21.5996	3.473
21.6729	33.112	21.6729	3.563
21.7461	34.43	21.7461	3.697
21.8193	33.486	21.8193	3.881
21.8925	35.463	21.8925	3.789
21.9657	34.561	21.9657	4.088
22.039	38.149	22.039	4.355
22.1122	38.371	22.1122	4.497
22.1854	37.486	22.1854	4.394
22.2586	40.058	22.2586	4.622
22.3318	39.156	22.3318	4.683
22.4051	43.031	22.4051	5.011
22.4783	42.873	22.4783	5.389
22.5515	42.725	22.5515	5.303
22.6247	44.513	22.6247	5.682
22.6979	44.43	22.6979	5.681
22.7712	48.369	22.7712	6.04
22.8444	47.421	22.8444	6.148
22.9176	48.482	22.9176	6.023
22.9908	48.688	22.9908	6.323
23.064	50.946	23.064	6.58
23.1372	53.979	23.1372	6.952
23.2105	52.075	23.2105	6.931
23.2837	54.692	23.2837	6.876
23.3569	52.946	23.3569	7.013
23.4301	58.22	23.4301	7.472
23.5033	59.484	23.5033	7.685
23.5766	57.422	23.5766	7.538
23.6498	62.215	23.6498	7.94
23.723	59.201	23.723	7.8
23.7962	65.934	23.7962	8.537
23.8694	65.332	23.8694	8.635
23.9427	64.527	23.9427	8.523
24.0159	68.444	24.0159	9.038
24.0891	66.236	24.0891	9.033
24.1623	73.592	24.1623	9.834
24.2355	72.184	24.2355	9.86
24.3088	72.987	24.3088	9.72
24.382	73.894	24.382	10.064
24.4552	75.091	24.4552	10.273
24.5284	81.206	24.5284	11.073
24.6016	78.437	24.6016	10.85
24.6748	82.192	24.6748	11.176
24.7481	78.998	24.7481	10.934
24.8213	85.984	24.8213	11.91
24.8945	89.241	24.8945	12.283
24.9677	84.796	24.9677	11.897
25.0409	91.34	25.0409	12.574
25.1142	86.416	25.1142	12.122
25.1874	96.101	25.1874	13.5
25.2606	95.721	25.2606	13.452
25.3338	93.011	25.3338	12.99
25.407	100.204	25.407	13.812
25.4803	94.939	25.4803	13.276
25.5535	105.826	25.5535	14.677
25.6267	103.729	25.6267	14.553
25.6999	103.476	25.6999	14.438
25.7731	107.135	25.7731	14.994
25.8464	104.622	25.8464	14.719
25.9196	114.916	25.9196	16.144
25.9928	111.396	25.9928	15.945
26.066	113.87	26.066	16.012
26.1392	112.286	26.1392	15.925
26.2125	116.938	26.2125	16.588
26.2857	124.404	26.2857	17.67
26.3589	118.303	26.3589	17.079
26.4321	124.753	26.4321	17.881
26.5053	119.121	26.5053	17.27
26.5785	130.762	26.5785	18.756
26.6518	132.539	26.6518	18.993
26.725	126.517	26.725	18.152
26.7982	136.642	26.7982	19.491
26.8714	128.536	26.8714	18.533
26.9446	142.998	26.9446	20.496
27.0179	140.165	27.0179	20.347
27.0911	137.279	27.0911	19.943
27.1643	145.926	27.1643	21.065
27.2375	139.435	27.2375	20.295
27.3107	153.298	27.3107	22.227
27.384	149.516	27.384	21.931
27.4572	150.992	27.4572	21.932
27.5304	152.912	27.5304	22.318
27.6036	152.692	27.6036	22.225
27.6768	164.132	27.6768	23.829
27.7501	157.844	27.7501	23.095
27.8233	163.181	27.8233	23.621
27.8965	158.821	27.8965	23.105
27.9697	167.395	27.9697	24.292
28.0429	174.401	28.0429	25.157
28.1161	165.841	28.1161	24.204
28.1894	177.637	28.1894	25.384
28.2626	167.545	28.2626	24.381
28.3358	184.276	28.3358	26.614
28.409	183.157	28.409	26.603
28.4822	177.461	28.4822	25.933
28.5555	189.565	28.5555	27.686
28.6287	178.801	28.6287	26.304
28.7019	197.494	28.7019	28.79
28.7751	193.284	28.7751	28.31
28.8483	191.749	28.8483	28.052
28.9216	198.217	28.9216	29.013
28.9948	192.139	28.9948	28.246
29.068	208.822	29.068	30.473
29.1412	201.765	29.1412	29.671
29.2144	206.462	29.2144	29.972
29.2877	204.649	29.2877	30.066
29.3609	209.114	29.3609	30.798
29.4341	219.913	29.4341	32.462
29.5073	210.228	29.5073	31.228
29.5805	220.997	29.5805	32.821
29.6538	211.481	29.6538	31.46
29.727	226.712	29.727	33.625
29.8002	229.366	29.8002	33.903
29.8734	221.145	29.8734	32.609
29.9466	236.531	29.9466	34.965
30.0198	222.763	30.0198	33.238
30.0931	243.059	30.0931	36.156
30.1663	238.83	30.1663	35.662
30.2395	235.586	30.2395	35.147
30.3127	247.507	30.3127	36.826
30.3859	235.456	30.3859	35.079
30.4592	256.18	30.4592	37.861
30.5324	250.533	30.5324	37.262
30.6056	252.247	30.6056	37.384
30.6788	254.119	30.6788	37.93
30.752	251.884	30.752	37.536
30.8253	268.391	30.8253	39.973
30.8985	258.618	30.8985	38.712
30.9717	266.666	30.9717	39.505
31.0449	260.545	31.0449	38.729
31.1181	271.679	31.1181	40.372
31.1914	280.407	31.1914	41.739
31.2646	268.003	31.2646	39.922
31.3378	284.644	31.3378	42.084
31.411	269.549	31.411	40.316
31.4842	290.642	31.4842	43.243
31.5574	288.56	31.5574	43.066
31.6307	280.998	31.6307	42.023
31.7039	298.794	31.7039	44.657
31.7771	282.491	31.7771	42.328
31.8503	305.326	31.8503	45.376
31.9235	299.936	31.9235	44.972
31.9968	298.41	31.9968	44.794
32.07	308.907	32.07	46.274
32.1432	297.446	32.1432	44.702
32.2164	318.29	32.2164	47.855
32.2896	310.749	32.2896	46.983
32.3629	315.622	32.3629	47.444
32.4361	313.716	32.4361	47.367
32.5093	315.465	32.5093	47.54
32.5825	331.138	32.5825	49.891
32.6557	318.989	32.6557	48.256
32.729	331.771	32.729	49.761
32.8022	320.513	32.8022	48.405
32.8754	337.005	32.8754	50.761
32.9486	342.148	32.9486	51.353
33.0218	331.233	33.0218	49.677
33.0951	350.096	33.0951	52.547
33.1683	332.416	33.1683	50.263
33.2415	356.267	33.2415	53.577
33.3147	351.214	33.3147	53.149
33.3879	345.527	33.3879	52.307
33.4611	362.767	33.4611	54.727
33.5344	346.18	33.5344	52.189
33.6076	369.577	33.6076	55.579
33.6808	363.792	33.6808	54.908
33.754	366.012	33.754	55.139
33.8272	370.636	33.8272	56.055
33.9005	364.633	33.9005	55.053
33.9737	383.88	33.9737	57.952
34.0469	374.207	34.0469	56.777
34.1201	383.382	34.1201	57.885
34.1933	377.768	34.1933	57.111
34.2666	385.255	34.2666	58.22
34.3398	397.215	34.3398	59.965
34.413	384.048	34.413	58.305
34.4862	402.563	34.4862	60.682
34.5594	385.947	34.5594	58.419
34.6327	406.25	34.6327	61.435
34.7059	406.326	34.7059	61.479
34.7791	397.861	34.7791	60.217
34.8523	418.866	34.8523	63.263
34.9255	398.456	34.9255	60.359
34.9987	422.609	34.9987	63.748
35.072	417.758	35.072	63.337
35.1452	415.394	35.1452	63.109
35.2184	427.224	35.2184	65.037
35.2916	413.666	35.2916	62.994
35.3648	436.039	35.3648	66.261
35.4381	428.522	35.4381	65.283
35.5113	433.569	35.5113	65.727
35.5845	433.943	35.5845	66.105
35.6577	432.933	35.6577	65.691
35.7309	450.859	35.7309	68.301
35.8042	439.101	35.8042	66.688
35.8774	449.049	35.8774	67.869
35.9506	440.567	35.9506	67.01
36.0238	453.505	36.0238	68.697
36.097	462.119	36.097	69.94
36.1703	446.924	36.1703	67.999
36.2435	466.95	36.2435	70.621
36.3167	450.318	36.3167	68.688
36.3899	471.387	36.3899	71.573
36.4631	470.21	36.4631	71.565
36.5364	460.805	36.5364	70.172
36.6096	481.384	36.6096	73.197
36.6828	462.999	36.6828	70.416
36.756	485.277	36.756	73.768
36.8292	480.876	36.8292	73.42
36.9024	478.422	36.9024	73.086
36.9757	487.628	36.9757	74.606
37.0489	475.121	37.0489	72.808
37.1221	498.568	37.1221	76.198
37.1953	489.727	37.1953	75.041
37.2685	494.056	37.2685	75.293
37.3418	492.035	37.3418	75.048
37.415	496.345	37.415	75.654
37.4882	511.473	37.4882	77.911
37.5614	497.753	37.5614	75.858
37.6346	512.241	37.6346	77.976
37.7079	500.213	37.7079	76.499
37.7811	517.214	37.7811	78.804
37.8543	520.978	37.8543	79.586
37.9275	507.831	37.9275	77.664
38.0007	529.931	38.0007	80.75
38.074	513.312	38.074	78.297
38.1472	533.448	38.1472	81.144
38.2204	530.477	38.2204	81.033
38.2936	524.914	38.2936	80.176
38.3668	541.479	38.3668	82.624
38.44	525.122	38.44	80.022
38.5133	546.728	38.5133	83.058
38.5865	542.207	38.5865	82.651
38.6597	543.085	38.6597	82.56
38.7329	547.749	38.7329	83.431
38.8061	541.412	38.8061	82.569
38.8794	560.81	38.8794	85.444
38.9526	551.459	38.9526	84.295
39.0258	558.726	39.0258	85.008
39.099	551.76	39.099	84.439
39.1722	560.378	39.1722	85.566
39.2455	571.139	39.2455	87.226
39.3187	557.61	39.3187	85.495
39.3919	574.078	39.3919	87.639
39.4651	569.13	39.4651	87.178
39.5383	573.802	39.5383	87.886
39.6116	576.536	39.6116	88.107
39.6848	567.895	39.6848	87.038
39.758	585.193	39.758	89.512
39.8312	575.071	39.8312	87.867
39.9044	583.195	39.9044	88.813
39.9777	585.975	39.9777	89.508
40.0509	577.311	40.0509	88.391
40.1241	592.508	40.1241	90.494
40.1973	581.406	40.1973	89.035
40.2705	591.675	40.2705	90.717
40.3437	592.286	40.3437	90.981
40.417	589.488	40.417	90.328
40.4902	597.464	40.4902	91.52
40.5634	593.541	40.5634	91.085
40.6366	603.298	40.6366	92.227
40.7098	597.214	40.7098	91.546
40.7831	602.536	40.7831	92.16
40.8563	602.223	40.8563	92.341
40.9295	605.163	40.9295	92.822
41.0027	610.721	41.0027	93.306
41.0759	602.978	41.0759	92.283
41.1492	617.137	41.1492	94.214
41.2224	610.061	41.2224	93.409
41.2956	617.361	41.2956	94.436
41.3688	621.986	41.3688	94.998
41.442	613.893	41.442	94.042
41.5153	628.681	41.5153	95.995
41.5885	618.851	41.5885	94.502
41.6617	628.888	41.6617	95.977
41.7349	630.695	41.7349	96.284
41.8081	625.62	41.8081	95.453
41.8813	635.788	41.8813	97.247
41.9546	629.342	41.9546	96.21
42.0278	640.932	42.0278	97.788
42.101	637.546	42.101	97.502
42.1742	638.564	42.1742	97.34
42.2474	641.938	42.2474	97.847
42.3207	642.02	42.3207	98.073
42.3939	649.813	42.3939	99.089
42.4671	642.722	42.4671	98.25
42.5403	652.326	42.5403	99.288
42.6135	647.905	42.6135	99.05
42.6868	653.271	42.6868	99.747
42.76	657.703	42.76	100.328
42.8332	648.813	42.8332	99.273
42.9064	662.393	42.9064	101.088
42.9796	652.871	42.9796	99.763
43.0529	661.914	43.0529	100.789
43.1261	664.352	43.1261	101.349
43.1993	658.249	43.1993	100.47
43.2725	669.656	43.2725	102.051
43.3457	659.464	43.3457	100.824
43.4189	670.128	43.4189	102.091
43.4922	669.004	43.4922	102.31
43.5654	666.545	43.5654	101.795
43.6386	671.605	43.6386	102.561
43.7118	668.554	43.7118	102.205
43.785	677.571	43.785	103.238
43.8583	672.115	43.8583	102.798
43.9315	676.525	43.9315	103.073
44.0047	675.363	44.0047	103.167
44.0779	677.425	44.0779	103.464
44.1511	682.87	44.1511	104.174
44.2244	674.807	44.2244	103.36
44.2976	684.534	44.2976	104.431
44.3708	678.601	44.3708	103.91
44.444	686.289	44.444	104.638
44.5172	687.621	44.5172	104.966
44.5905	680.838	44.5905	104.106
44.6637	691.604	44.6637	105.552
44.7369	682.616	44.7369	104.53
44.8101	691.085	44.8101	105.635
44.8833	690.584	44.8833	105.868
44.9566	687.557	44.9566	105.25
45.0298	695.196	45.0298	106.285
45.103	688.512	45.103	105.405
45.1762	697.278	45.1762	106.438
45.2494	694.752	45.2494	106.38
45.3226	694.693	45.3226	105.944
45.3959	695.637	45.3959	106.492
45.4691	695.361	45.4691	106.287
45.5423	702.404	45.5423	107.041
45.6155	696.261	45.6155	106.47
45.6887	700.965	45.6887	106.883
45.762	697.873	45.762	106.867
45.8352	702.308	45.8352	107.291
45.9084	704.879	45.9084	107.482
45.9816	698.317	45.9816	106.785
46.0548	707.059	46.0548	107.713
46.1281	700.836	46.1281	107.186
46.2013	707.854	46.2013	108.044
46.2745	708.213	46.2745	108.336
46.3477	704.392	46.3477	107.568
46.4209	711.398	46.4209	108.75
46.4942	705.08	46.4942	107.877
46.5674	712.091	46.5674	108.77
46.6406	711.218	46.6406	108.884
46.7138	710.189	46.7138	108.338
46.787	712.748	46.787	108.854
46.8602	709.958	46.8602	108.579
46.9335	716.877	46.9335	109.402
47.0067	713.302	47.0067	109.249
47.0799	715.204	47.0799	109.084
47.1531	713.018	47.1531	108.949
47.2263	715.443	47.2263	109.148
47.2996	718.903	47.2996	109.729
47.3728	713.834	47.3728	109.437
47.446	718.965	47.446	109.865
47.5192	715.249	47.5192	109.747
47.5924	721.186	47.5924	110.309
47.6657	720.93	47.6657	110.459
47.7389	717.893	47.7389	109.973
47.8121	723.813	47.8121	110.88
47.8853	718.291	47.8853	110.213
47.9585	724.223	47.9585	110.637
48.0318	723.317	48.0318	110.847
48.105	721.373	48.105	110.743
48.1782	724.912	48.1782	111.248
48.2514	721.235	48.2514	110.79
48.3246	726.579	48.3246	111.476
48.3979	724.91	48.3979	111.511
48.4711	726.712	48.4711	111.296
48.5443	725.696	48.5443	111.419
48.6175	726.392	48.6175	111.126
48.6907	729.894	48.6907	111.543
48.7639	725.821	48.7639	111.3
48.8372	729.471	48.8372	111.328
48.9104	726.655	48.9104	111.31
48.9836	730.088	48.9836	111.512
49.0568	731.054	49.0568	111.794
49.13	728.711	49.13	111.765
49.2033	733.169	49.2033	112.246
49.2765	729.094	49.2765	111.839
49.3497	734.095	49.3497	112.067
49.4229	733.741	49.4229	112.154
49.4961	732.988	49.4961	112.065
49.5694	737.781	49.5694	112.843
49.6426	732.911	49.6426	112.488
49.7158	738.181	49.7158	112.681
49.789	737.052	49.789	112.825
49.8622	735.631	49.8622	112.361
49.9355	736.992	49.9355	112.517
50.0087	736.377	50.0087	112.246
50.0819	740.966	50.0819	112.807
50.1551	738.223	50.1551	112.759
50.2283	739.53	50.2283	112.458
50.3015	738.652	50.3015	112.643
50.3748	740.345	50.3748	112.792
50.448	742.258	50.448	113.006
50.5212	739.348	50.5212	112.749
50.5944	742.931	50.5944	112.928
50.6676	740.698	50.6676	113.126
50.7409	744.318	50.7409	113.449
50.8141	744.565	50.8141	113.642
50.8873	741.987	50.8873	113.101
50.9605	746.389	50.9605	113.696
51.0337	742.834	51.0337	113.32
51.107	746.55	51.107	113.637
51.1802	745.454	51.1802	113.898
51.2534	745.076	51.2534	113.775
51.3266	746.955	51.3266	114.204
51.3998	744.474	51.3998	113.704
51.4731	747.893	51.4731	114.026
51.5463	746.831	51.5463	114.347
51.6195	747.789	51.6195	114.113
51.6927	747.079	51.6927	114.463
51.7659	747.939	51.7659	114.411
51.8392	749.968	51.8392	114.698
51.9124	747.928	51.9124	114.822
51.9856	750.465	51.9856	114.791
52.0588	747.444	52.0588	114.804
52.132	751.7	52.132	114.931
52.2052	752.628	52.2052	115.045
52.2785	750.592	52.2785	114.742
52.3517	753.914	52.3517	114.822
52.4249	751.783	52.4249	114.745
52.4981	755.433	52.4981	114.967
52.5713	754.945	52.5713	115.087
52.6446	754.32	52.6446	115.003
52.7178	756.723	52.7178	115.329
52.791	754.206	52.791	115.099
52.8642	757.789	52.8642	115.066
52.9374	756.922	52.9374	115.365
53.0107	756.5	53.0107	114.743
53.0839	757.067	53.0839	115.012
53.1571	756.031	53.1571	114.662
53.2303	758.914	53.2303	115.14
53.3035	758.009	53.3035	115.438
53.3768	758.178	53.3768	114.934
53.45	757.072	53.45	115.305
53.5232	759.561	53.5232	115.399
53.5964	760.857	53.5964	115.663
53.6696	758.743	53.6696	115.601
53.7428	760.465	53.7428	115.266
53.8161	758.959	53.8161	115.77
53.8893	761.597	53.8893	115.86
53.9625	761.674	53.9625	116.016
54.0357	759.729	54.0357	116.03
54.1089	762.933	54.1089	116.054
54.1822	760.042	54.1822	116.013
54.2554	763.051	54.2554	116.01
54.3286	762.496	54.3286	116.336
54.4018	761.697	54.4018	116.128
54.475	763.903	54.475	116.369
54.5483	761.899	54.5483	116.064
54.6215	764.747	54.6215	116.162
54.6947	764.308	54.6947	116.522
54.7679	763.882	54.7679	116.087
54.8411	764.944	54.8411	116.485
54.9144	765.607	54.9144	116.481
54.9876	767.158	54.9876	116.523
55.0608	765.388	55.0608	116.83
55.134	767.217	55.134	116.751
55.2072	764.82	55.2072	116.987
55.2805	766.762	55.2805	116.95
55.3537	767.908	55.3537	117.074
55.4269	765.975	55.4269	116.961
55.5001	768.084	55.5001	117.277
55.5733	766.356	55.5733	117.061
55.6465	769.617	55.6465	117.065
55.7198	770.098	55.7198	117.168
55.793	769.069	55.793	117.017
55.8662	770.482	55.8662	117.101
55.9394	767.811	55.9394	116.975
56.0126	770.702	56.0126	117.012
56.0859	770.589	56.0859	117.319
56.1591	770.731	56.1591	116.91
56.2323	771.132	56.2323	117.206
56.3055	771.575	56.3055	117.242
56.3787	774.239	56.3787	117.255
56.452	772.434	56.452	117.407
56.5252	772.044	56.5252	116.988
56.5984	771.863	56.5984	117.201
56.6716	774.235	56.6716	117.268
56.7448	774.736	56.7448	117.394
56.8181	772.666	56.8181	117.456
56.8913	774.74	56.8913	117.189
56.9645	773.225	56.9645	117.504
57.0377	775.843	57.0377	117.756
57.1109	775.074	57.1109	117.72
57.1841	773.963	57.1841	117.568
57.2574	776.188	57.2574	117.6
57.3306	774.827	57.3306	117.892
57.4038	776.743	57.4038	117.887
57.477	775.147	57.477	118.059
57.5502	775.523	57.5502	117.861
57.6235	776.5	57.6235	118.081
57.6967	775.125	57.6967	117.84
57.7699	777.122	57.7699	117.953
57.8431	775.409	57.8431	118.225
57.9163	775.715	57.9163	117.958
57.9896	775.517	57.9896	118.206
58.0628	776.709	58.0628	118.173
58.136	778.08	58.136	118.272
58.2092	776.472	58.2092	118.345
58.2824	777.031	58.2824	117.932
58.3557	776.57	58.3557	118.361
58.4289	778.587	58.4289	118.457
58.5021	778.648	58.5021	118.25
58.5753	777.232	58.5753	118.5
58.6485	779.98	58.6485	118.44
58.7217	777.872	58.7217	118.473
58.795	780.439	58.795	118.203
58.8682	779.958	58.8682	118.461
58.9414	779.907	58.9414	118.492
59.0146	781.739	59.0146	118.709
59.0878	780.025	59.0878	118.605
59.1611	782.244	59.1611	118.702
59.2343	781.926	59.2343	118.918
59.3075	780.984	59.3075	118.562
59.3807	782.362	59.3807	118.91
59.4539	781.41	59.4539	118.699
59.5272	783.776	59.5272	118.905
59.6004	783.453	59.6004	119.221
59.6736	783.412	59.6736	118.824
59.7468	783.259	59.7468	119.115
59.82	784.311	59.82	119.117
59.8933	785.061	59.8933	119.396
59.9665	782.212	59.9665	119.37
60.0397	784.119	60.0397	119.301
60.1129	783.209	60.1129	119.375
60.1861	783.781	60.1861	119.204
60.2594	783.238	60.2594	119.102
60.3326	782.844	60.3326	119.31
60.4058	784.135	60.4058	119.345
60.479	782.707	60.479	119.45
60.5522	784.933	60.5522	119.224
60.6254	784.927	60.6254	119.311
60.6987	784.21	60.6987	119.125
60.7719	785.05	60.7719	119.384
60.8451	784.766	60.8451	119.218
60.9183	787.147	60.9183	119.267
60.9915	785.965	60.9915	119.581
61.0648	786.125	61.0648	119.088
61.138	786.241	61.138	119.293
61.2112	784.998	61.2112	119.11
61.2844	786.54	61.2844	119.339
61.3576	786.229	61.3576	119.802
61.4309	787.002	61.4309	119.032
61.5041	785.66	61.5041	119.497
61.5773	786.206	61.5773	119.532
61.6505	786.737	61.6505	119.637
61.7237	785.828	61.7237	119.651
61.797	786.735	61.797	119.371
61.8702	785.828	61.8702	119.634
61.9434	787.855	61.9434	119.501
62.0166	787.067	62.0166	119.806
62.0898	786.497	62.0898	119.803
62.163	787.707	62.163	119.981
62.2363	786.349	62.2363	120.04
62.3095	787.371	62.3095	119.823
62.3827	786.773	62.3827	120.073
62.4559	787.313	62.4559	119.707
62.5291	787.688	62.5291	120.046
62.6024	786.919	62.6024	119.985
62.6756	788.277	62.6756	119.935
62.7488	787.644	62.7488	120.289
62.822	787.088	62.822	119.835
62.8952	786.42	62.8952	120.114
62.9685	787.855	62.9685	120.119
63.0417	788.019	63.0417	120.166
63.1149	787.665	63.1149	120.327
63.1881	788.68	63.1881	120.072
63.2613	788.373	63.2613	120.419
63.3346	788.555	63.3346	120.399
63.4078	787.913	63.4078	120.319
63.481	787.626	63.481	120.362
63.5542	788.548	63.5542	120.099
63.6274	787.108	63.6274	120.252
63.7007	789.341	63.7007	120.134
63.7739	788.885	63.7739	120.19
63.8471	788.444	63.8471	120.241
63.9203	789.383	63.9203	120.284
63.9935	787.371	63.9935	119.98
64.0667	788.364	64.0667	119.716
64.14	788.537	64.14	120.055
64.2132	788.119	64.2132	119.646
64.2864	788.862	64.2864	119.979
64.3596	789.258	64.3596	120.021
64.4328	789.456	64.4328	119.94
64.5061	789.418	64.5061	120.236
64.5793	788.835	64.5793	119.814
64.6525	789.055	64.6525	120.249
64.7257	789.992	64.7257	120.043
64.7989	789.636	64.7989	119.935
64.8722	789.435	64.8722	120.105
64.9454	789.867	64.9454	119.883
65.0186	788.975	65.0186	120.144
65.0918	789.472	65.0918	119.708
65.165	788.936	65.165	119.916
65.2383	789.013	65.2383	120.048
65.3115	790.726	65.3115	119.845
65.3847	789.27	65.3847	120.289
65.4579	789.333	65.4579	119.848
65.5311	789.667	65.5311	120.294
65.6043	789.755	65.6043	120.107
65.6776	790.07	65.6776	120.209
65.7508	789.595	65.7508	120.142
65.824	788.822	65.824	119.96
65.8972	789.387	65.8972	120.265
65.9704	789.457	65.9704	120.038
66.0437	788.997	66.0437	120.339
66.1169	789.019	66.1169	120.125
66.1901	789.618	66.1901	120.187
66.2633	789.124	66.2633	120.648
66.3365	789.142	66.3365	120.156
66.4098	789.073	66.4098	120.508
66.483	788.918	66.483	120.246
66.5562	788.173	66.5562	120.298
66.6294	788.815	66.6294	120.306
66.7026	789.152	66.7026	120.123
66.7759	789.095	66.7759	120.45
66.8491	789.281	66.8491	120.03
66.9223	788.521	66.9223	120.259
66.9955	788.097	66.9955	120.202
67.0687	788.678	67.0687	120.151
67.142	789.206	67.142	120.096
67.2152	788.43	67.2152	119.775
67.2884	788.969	67.2884	120.252
67.3616	789.404	67.3616	119.926
67.4348	788.213	67.4348	120.104
67.508	788.192	67.508	120.075
67.5813	789.272	67.5813	120.081
67.6545	789.04	67.6545	120.303
67.7277	789.134	67.7277	119.723
67.8009	788.902	67.8009	120.194
67.8741	788.161	67.8741	119.858
67.9474	788.465	67.9474	119.826
68.0206	788.645	68.0206	120.111
68.0938	788.19	68.0938	119.782
68.167	788.61	68.167	120.204
68.2402	789.237	68.2402	119.685
68.3135	788.327	68.3135	119.892
68.3867	788.889	68.3867	119.901
68.4599	789.387	68.4599	119.747
68.5331	788.882	68.5331	119.837
68.6063	788.774	68.6063	119.338
68.6796	788.043	68.6796	119.641
68.7528	788.363	68.7528	119.468
68.826	788.577	68.826	119.556
68.8992	788.238	68.8992	119.711
68.9724	788.979	68.9724	119.614
69.0456	788.361	69.0456	119.776
69.1189	788.613	69.1189	119.503
69.1921	788.872	69.1921	119.805
69.2653	788.038	69.2653	119.802
69.3385	787.988	69.3385	119.697
69.4117	788.61	69.4117	120.022
69.485	788.272	69.485	119.54
69.5582	788.449	69.5582	120.06
69.6314	788.026	69.6314	119.834
69.7046	788.062	69.7046	119.86
69.7778	787.888	69.7778	119.816
69.8511	787.924	69.8511	119.416
69.9243	787.94	69.9243	119.87
69.9975	787.47	69.9975	119.45
70.0707	788.326	70.0707	119.7
70.1439	787.383	70.1439	119.691
70.2172	786.727	70.2172	119.792
70.2904	787.815	70.2904	119.918
70.3636	787.437	70.3636	119.511
70.4368	787.384	70.4368	119.695
70.51	786.624	70.51	119.444

## Sheet: 0,08 g L-1
10		10
31102018(1540989128)001:10_UV1_210nm		31102018(1540989128)001:10_UV2_225nm
ml	mAU	ml	mAU
0	1.73	0	0
0.0598927	-21.069	0.0598927	-2.548
0.119785	-23.106	0.119785	6.263
0.179678	-40.867	0.179678	-0.761
0.239571	-47.438	0.239571	-6.039
0.299463	-51.279	0.299463	-9.205
0.359356	-52.233	0.359356	-10.069
0.419249	-52.091	0.419249	-10.008
0.479141	-51.577	0.479141	-9.655
0.539034	-51.202	0.539034	-9.364
0.598927	-50.641	0.598927	-9.001
0.65882	-49.115	0.65882	-7.661
0.718712	-45.718	0.718712	-4.776
0.778605	-40.944	0.778605	-0.73
0.838498	-35.26	0.838498	4.156
0.89839	-30.291	0.89839	7.762
0.958283	-27.853	0.958283	8.575
1.01818	-27.493	1.01818	7.375
1.07807	-28.044	1.07807	5.005
1.13796	-28.519	1.13796	2.736
1.19785	-28.857	1.19785	1.003
1.25775	-29.094	1.25775	-0.401
1.31764	-29.238	1.31764	-1.641
1.37753	-29.133	1.37753	-2.725
1.43742	-28.947	1.43742	-3.387
1.49732	-28.906	1.49732	-3.968
1.55721	-28.755	1.55721	-4.467
1.6171	-28.489	1.6171	-4.703
1.677	-28.147	1.677	-4.883
1.73689	-27.928	1.73689	-5.143
1.79678	-27.649	1.79678	-5.283
1.85667	-27.553	1.85667	-5.396
1.91657	-27.459	1.91657	-5.487
1.97646	-27.195	1.97646	-5.502
2.03635	-27.168	2.03635	-5.471
2.09624	-27.122	2.09624	-5.499
2.15614	-27.088	2.15614	-5.482
2.21603	-27.006	2.21603	-5.422
2.27592	-26.857	2.27592	-5.471
2.33581	-26.773	2.33581	-5.494
2.39571	-26.593	2.39571	-5.393
2.4556	-26.454	2.4556	-5.217
2.51549	-26.389	2.51549	-5.299
2.57539	-26.452	2.57539	-5.387
2.63528	-26.343	2.63528	-5.339
2.69517	-26.374	2.69517	-5.415
2.75506	-26.376	2.75506	-5.31
2.81496	-26.448	2.81496	-5.234
2.87485	-26.451	2.87485	-5.277
2.93474	-26.435	2.93474	-5.304
2.99463	-26.202	2.99463	-5.239
3.05453	-26.031	3.05453	-5.066
3.11442	-25.946	3.11442	-4.977
3.17431	-25.933	3.17431	-4.758
3.2342	-26.033	3.2342	-4.876
3.2941	-26.151	3.2941	-5.081
3.35399	-26.456	3.35399	-5.219
3.41388	-26.664	3.41388	-5.332
3.47378	-26.662	3.47378	-5.497
3.53367	-26.819	3.53367	-5.566
3.59356	-26.965	3.59356	-5.62
3.65345	-26.875	3.65345	-5.668
3.71335	-26.876	3.71335	-5.794
3.77324	-26.956	3.77324	-5.861
3.83313	-27.112	3.83313	-5.959
3.89302	-27.045	3.89302	-5.897
3.95292	-26.934	3.95292	-5.883
4.01281	-26.947	4.01281	-5.864
4.0727	-26.856	4.0727	-5.749
4.1326	-26.881	4.1326	-5.742
4.19249	-27.008	4.19249	-5.749
4.25238	-26.967	4.25238	-5.812
4.31227	-26.973	4.31227	-5.915
4.37217	-27.091	4.37217	-5.948
4.43206	-27.015	4.43206	-5.978
4.49195	-26.995	4.49195	-5.987
4.55184	-26.997	4.55184	-6.029
4.61174	-27.066	4.61174	-6.046
4.67163	-27.037	4.67163	-6.028
4.73152	-27.108	4.73152	-6.089
4.79141	-27.196	4.79141	-6.107
4.85131	-27.207	4.85131	-6.21
4.9112	-27.239	4.9112	-6.147
4.97109	-27.245	4.97109	-6.24
5.03099	-27.373	5.03099	-6.394
5.09088	-27.339	5.09088	-6.457
5.15077	-27.261	5.15077	-6.43
5.21066	-27.272	5.21066	-6.229
5.27056	-27.413	5.27056	-6.224
5.33045	-27.332	5.33045	-6.331
5.39034	-27.255	5.39034	-6.427
5.45023	-27.433	5.45023	-6.428
5.51013	-27.526	5.51013	-6.507
5.57002	-27.383	5.57002	-6.547
5.62991	-27.353	5.62991	-6.496
5.6898	-27.452	5.6898	-6.471
5.7497	-27.616	5.7497	-6.546
5.80959	-27.647	5.80959	-6.614
5.86948	-27.685	5.86948	-6.728
5.92938	-27.779	5.92938	-6.639
5.98927	-27.83	5.98927	-6.798
6.04916	-27.962	6.04916	-6.876
6.10905	-27.889	6.10905	-6.746
6.16895	-27.78	6.16895	-6.752
6.22884	-27.907	6.22884	-6.801
6.28873	-27.921	6.28873	-6.833
6.34862	-27.75	6.34862	-6.829
6.40852	-27.813	6.40852	-6.821
6.46841	-27.843	6.46841	-6.804
6.5283	-27.885	6.5283	-6.912
6.5882	-27.778	6.5882	-6.822
6.64809	-27.727	6.64809	-6.71
6.70798	-27.836	6.70798	-6.747
6.76787	-27.787	6.76787	-6.889
6.82777	-27.799	6.82777	-6.902
6.88766	-27.784	6.88766	-6.871
6.94755	-27.682	6.94755	-6.881
7.00744	-27.731	7.00744	-6.901
7.06734	-27.624	7.06734	-6.904
7.12723	-27.755	7.12723	-6.854
7.18712	-27.889	7.18712	-7.045
7.24701	-27.687	7.24701	-7.077
7.30691	-27.561	7.30691	-7.019
7.3668	-27.5	7.3668	-6.937
7.42669	-27.558	7.42669	-6.985
7.48659	-27.602	7.48659	-7.072
7.54648	-27.711	7.54648	-7.193
7.60637	-27.692	7.60637	-7.141
7.66626	-27.759	7.66626	-7.222
7.72616	-27.615	7.72616	-7.166
7.78605	-27.768	7.78605	-7.096
7.84594	-27.711	7.84594	-7.065
7.90583	-26.931	7.90583	-6.907
7.96573	-11.648	7.96573	-3.25
8.02562	-0.272	8.02562	-0.393
8.08551	-0.857	8.08551	-0.975
8.14541	-0.903	8.14541	-0.889
8.2053	-0.916	8.2053	-0.853
8.26519	-0.9	8.26519	-0.802
8.32508	-0.883	8.32508	-0.76
8.38498	-0.961	8.38498	-0.691
8.44487	-0.766	8.44487	-0.62
8.50476	-0.652	8.50476	-0.619
8.56465	-0.644	8.56465	-0.452
8.62455	-0.592	8.62455	-0.409
8.68444	-0.535	8.68444	-0.43
8.74433	-0.304	8.74433	-0.305
8.80422	-0.216	8.80422	-0.172
8.86412	0.039	8.86412	-0.045
8.92401	0.278	8.92401	0.013
8.9839	0.479	8.9839	0.003
9.0438	0.529	9.0438	-0.005
9.10369	0.498	9.10369	-0.038
9.16358	0.314	9.16358	0.011
9.22347	0.24	9.22347	-0.041
9.28337	0.17	9.28337	-0.127
9.34326	-0.184	9.34326	-0.364
9.40315	-0.453	9.40315	-0.49
9.46304	-0.639	9.46304	-0.532
9.52294	-0.805	9.52294	-0.629
9.58283	-1.011	9.58283	-0.796
9.64272	-1.111	9.64272	-0.853
9.70261	-1.35	9.70261	-0.783
9.76251	-1.336	9.76251	-0.734
9.8224	-1.509	9.8224	-0.754
9.88229	-1.636	9.88229	-0.795
9.94219	-1.745	9.94219	-0.859
10.0021	-1.955	10.0021	-0.886
10.062	-2.141	10.062	-0.994
10.1219	-2.062	10.1219	-1.023
10.1818	-2.126	10.1818	-1.01
10.2416	-2.319	10.2416	-1.031
10.3015	-2.443	10.3015	-1.193
10.3614	-2.465	10.3614	-1.219
10.4213	-2.585	10.4213	-1.117
10.4812	-2.652	10.4812	-1.064
10.5411	-2.744	10.5411	-1.12
10.601	-2.656	10.601	-1.18
10.6609	-2.732	10.6609	-1.228
10.7208	-2.966	10.7208	-1.264
10.7807	-2.893	10.7807	-1.369
10.8406	-3.012	10.8406	-1.42
10.9005	-3.298	10.9005	-1.505
10.9604	-3.606	10.9604	-1.717
11.0203	-3.614	11.0203	-1.842
11.0801	-3.66	11.0801	-1.815
11.14	-3.662	11.14	-1.814
11.1999	-3.55	11.1999	-1.782
11.2598	-3.653	11.2598	-1.701
11.3197	-3.643	11.3197	-1.772
11.3796	-3.748	11.3796	-2
11.4395	-3.761	11.4395	-1.998
11.4994	-3.665	11.4994	-2.013
11.5593	-3.683	11.5593	-1.881
11.6192	-3.633	11.6192	-1.853
11.6791	-3.604	11.6791	-1.902
11.739	-3.624	11.739	-1.934
11.7989	-3.616	11.7989	-1.869
11.8588	-3.573	11.8588	-1.818
11.9186	-3.602	11.9186	-1.856
11.9785	-3.496	11.9785	-1.781
12.0384	-3.57	12.0384	-1.888
12.0983	-3.608	12.0983	-1.914
12.1582	-3.604	12.1582	-1.933
12.2181	-3.586	12.2181	-1.936
12.278	-3.587	12.278	-2.024
12.3379	-3.589	12.3379	-2.058
12.3978	-3.563	12.3978	-1.986
12.4577	-3.569	12.4577	-1.955
12.5176	-3.629	12.5176	-1.985
12.5775	-3.799	12.5775	-2.08
12.6374	-3.784	12.6374	-2.102
12.6972	-3.431	12.6972	-1.847
12.7571	-3.395	12.7571	-1.798
12.817	-3.478	12.817	-1.843
12.8769	-3.514	12.8769	-1.872
12.9368	-3.514	12.9368	-1.969
12.9967	-3.386	12.9967	-2.008
13.0566	-3.355	13.0566	-1.933
13.1165	-3.382	13.1165	-2.005
13.1764	-3.342	13.1764	-1.991
13.2363	-3.41	13.2363	-2.113
13.2962	-3.498	13.2962	-2.086
13.3561	-3.484	13.3561	-2.09
13.416	-3.406	13.416	-1.995
13.4759	-3.296	13.4759	-1.983
13.5357	-3.128	13.5357	-1.925
13.5956	-3.011	13.5956	-1.798
13.6555	-3.033	13.6555	-1.804
13.7154	-3.078	13.7154	-1.885
13.7753	-3.132	13.7753	-1.906
13.8352	-3.018	13.8352	-1.941
13.8951	-3.019	13.8951	-1.939
13.955	-2.922	13.955	-1.949
14.0149	-2.994	14.0149	-2.102
14.0748	-3.094	14.0748	-2.175
14.1347	-3.05	14.1347	-2.199
14.1946	-2.992	14.1946	-2.213
14.2545	-3.01	14.2545	-2.143
14.3144	-2.877	14.3144	-2.105
14.3742	-2.708	14.3742	-2.078
14.4341	-2.627	14.4341	-2.046
14.494	-2.735	14.494	-2.133
14.5539	-2.66	14.5539	-2.184
14.6138	-2.524	14.6138	-2.252
14.6737	-2.552	14.6737	-2.238
14.7336	-2.341	14.7336	-2.14
14.7935	-2.212	14.7935	-2.178
14.8534	-2.197	14.8534	-2.14
14.9133	-2.096	14.9133	-2.194
14.9732	-1.945	14.9732	-2.126
15.0331	-1.9	15.0331	-2.122
15.093	-1.729	15.093	-2.029
15.1528	-1.599	15.1528	-2.069
15.2127	-1.325	15.2127	-2.043
15.2726	-1.07	15.2726	-1.867
15.3325	-0.995	15.3325	-1.822
15.3924	-0.714	15.3924	-1.644
15.4523	-0.405	15.4523	-1.651
15.5122	-0.317	15.5122	-1.709
15.5721	-0.188	15.5721	-1.633
15.632	-0.148	15.632	-1.718
15.6919	-0.009	15.6919	-1.865
15.7518	0.248	15.7518	-1.743
15.8117	0.429	15.8117	-1.731
15.8716	0.636	15.8716	-1.71
15.9315	0.976	15.9315	-1.6
15.9913	1.076	15.9913	-1.611
16.0512	1.368	16.0512	-1.512
16.1111	1.553	16.1111	-1.548
16.171	1.825	16.171	-1.532
16.2309	2.172	16.2309	-1.486
16.2908	2.52	16.2908	-1.42
16.3507	2.611	16.3507	-1.49
16.4106	2.997	16.4106	-1.39
16.4705	3.496	16.4705	-1.246
16.5304	3.767	16.5304	-1.387
16.5903	4.025	16.5903	-1.349
16.6502	4.277	16.6502	-1.335
16.7101	4.511	16.7101	-1.249
16.77	5.034	16.77	-1.18
16.8298	5.665	16.8298	-0.96
16.8897	6.067	16.8897	-0.953
16.9496	6.281	16.9496	-1.02
17.0095	6.613	17.0095	-0.998
17.0694	7.124	17.0694	-0.805
17.1293	7.677	17.1293	-0.847
17.1892	8.363	17.1892	-0.805
17.2491	8.897	17.2491	-0.643
17.309	9.134	17.309	-0.633
17.3689	9.359	17.3689	-0.675
17.4288	10.017	17.4288	-0.619
17.4887	10.689	17.4887	-0.539
17.5486	11.47	17.5486	-0.41
17.6084	12.045	17.6084	-0.241
17.6683	12.449	17.6683	-0.154
17.7282	12.885	17.7282	-0.147
17.7881	13.568	17.7881	-0.05
17.848	14.267	17.848	0.075
17.9079	15.332	17.9079	0.111
17.9678	16.029	17.9678	0.158
18.0277	16.351	18.0277	0.171
18.0876	16.819	18.0876	0.171
18.1475	17.602	18.1475	0.274
18.2074	18.504	18.2074	0.431
18.2673	19.574	18.2673	0.612
18.3272	20.165	18.3272	0.679
18.3871	20.755	18.3871	0.802
18.4469	21.495	18.4469	0.858
18.5068	22.499	18.5068	1.011
18.5667	23.529	18.5667	1.138
18.6266	24.704	18.6266	1.208
18.6865	25.192	18.6865	1.319
18.7464	25.759	18.7464	1.617
18.8063	26.68	18.8063	1.696
18.8662	27.999	18.8662	1.778
18.9261	29.427	18.9261	1.942
18.986	30.726	18.986	2.232
19.0459	31.379	19.0459	2.424
19.1058	31.883	19.1058	2.501
19.1657	32.899	19.1657	2.713
19.2256	34.34	19.2256	2.962
19.2854	36.06	19.2854	3.206
19.3453	37.295	19.3453	3.416
19.4052	37.805	19.4052	3.463
19.4651	38.514	19.4651	3.49
19.525	39.748	19.525	3.686
19.5849	41.35	19.5849	3.901
19.6448	43.269	19.6448	4.17
19.7047	44.383	19.7047	4.341
19.7646	44.998	19.7646	4.303
19.8245	45.77	19.8245	4.482
19.8844	47.414	19.8844	4.874
19.9443	49.256	19.9443	5.174
20.0042	51.856	20.0042	5.538
20.064	53.226	20.064	5.846
20.1239	53.816	20.1239	6.018
20.1838	54.441	20.1838	6.165
20.2437	56.056	20.2437	6.301
20.3036	57.944	20.3036	6.645
20.3635	60.624	20.3635	6.975
20.4234	63.206	20.4234	7.394
20.4833	65.762	20.4833	7.742
20.5432	64.136	20.5432	7.471
20.6031	64.702	20.6031	7.616
20.663	66.885	20.663	7.983
20.7229	69.802	20.7229	8.441
20.7828	73.031	20.7828	8.817
20.8427	74.783	20.8427	9.093
20.9025	73.226	20.9025	8.873
20.9624	73.982	20.9624	8.991
21.0223	76.744	21.0223	9.448
21.0822	80.326	21.0822	9.995
21.1421	84.261	21.1421	10.496
21.202	84.94	21.202	10.436
21.2619	82.995	21.2619	10.099
21.3218	84.736	21.3218	10.347
21.3817	88.028	21.3817	10.894
21.4416	91.26	21.4416	11.572
21.5015	95.096	21.5015	11.965
21.5614	96.662	21.5614	12.181
21.6213	94.187	21.6213	11.778
21.6812	94.829	21.6812	11.877
21.741	98.363	21.741	12.542
21.8009	102.641	21.8009	13.201
21.8608	105.952	21.8608	13.734
21.9207	110.516	21.9207	14.323
21.9806	109.595	21.9806	14.145
22.0405	106.051	22.0405	13.595
22.1004	108.76	22.1004	14.126
22.1603	113.318	22.1603	14.899
22.2202	117.342	22.2202	15.417
22.2801	122.399	22.2801	16.167
22.34	119.012	22.34	15.627
22.3999	116.674	22.3999	15.256
22.4598	120.651	22.4598	16.003
22.5196	125.717	22.5196	16.87
22.5795	129.353	22.5795	17.555
22.6394	134.534	22.6394	18.252
22.6993	129.709	22.6993	17.476
22.7592	129.001	22.7592	17.304
22.8191	132.86	22.8191	17.949
22.879	138.463	22.879	18.918
22.9389	143.148	22.9389	19.538
22.9988	147.251	22.9988	20.155
23.0587	141.15	23.0587	19.106
23.1186	141.602	23.1186	19.166
23.1785	146.797	23.1785	20.027
23.2384	151.854	23.2384	21.076
23.2983	156.747	23.2983	21.524
23.3581	160.217	23.3581	21.8
23.418	153.456	23.418	20.867
23.4779	155.446	23.4779	21.19
23.5378	160.615	23.5378	22.007
23.5977	166.074	23.5977	22.887
23.6576	171.64	23.6576	23.621
23.7175	172.249	23.7175	23.706
23.7774	166.677	23.7774	22.797
23.8373	169.918	23.8373	23.265
23.8972	175.54	23.8972	24.272
23.9571	180.374	23.9571	25.101
24.017	186.453	24.017	25.842
24.0769	185.019	24.0769	25.73
24.1368	179.487	24.1368	24.987
24.1966	184.05	24.1966	25.737
24.2565	190.24	24.2565	26.658
24.3164	195.011	24.3164	27.346
24.3763	201.426	24.3763	28.315
24.4362	197.401	24.4362	27.566
24.4961	194.669	24.4961	27.066
24.556	199.397	24.556	27.932
24.6159	205.902	24.6159	29.04
24.6758	210.371	24.6758	29.662
24.7357	217.402	24.7357	30.677
24.7956	211.037	24.7956	29.616
24.8555	209.564	24.8555	29.377
24.9154	215.403	24.9154	30.327
24.9752	221.947	24.9752	31.46
25.0351	226.301	25.0351	32.156
25.095	231.504	25.095	32.767
25.1549	224.061	25.1549	31.699
25.2148	225.365	25.2148	31.73
25.2747	230.861	25.2747	32.793
25.3346	236.758	25.3346	33.838
25.3945	242.54	25.3945	34.69
25.4544	246.244	25.4544	35.195
25.5143	238.368	25.5143	34.083
25.5742	241.25	25.5742	34.485
25.6341	247.727	25.6341	35.5
25.694	252.685	25.694	36.468
25.7539	258.683	25.7539	37.204
25.8137	259.73	25.8137	37.205
25.8736	253.722	25.8736	36.266
25.9335	257.816	25.9335	36.951
25.9934	263.53	25.9934	37.999
26.0533	268.694	26.0533	38.836
26.1132	276.097	26.1132	39.964
26.1731	274.295	26.1731	39.717
26.233	268.948	26.233	38.921
26.2929	274.187	26.2929	39.606
26.3528	281.03	26.3528	40.649
26.4127	284.805	26.4127	41.397
26.4726	292.831	26.4726	42.321
26.5325	288.725	26.5325	41.634
26.5924	286.318	26.5924	41.224
26.6522	291.622	26.6522	42.129
26.7121	298.088	26.7121	43.163
26.772	302.808	26.772	43.857
26.8319	309.86	26.8319	44.931
26.8918	303.494	26.8918	43.804
26.9517	303	26.9517	43.773
27.0116	309.704	27.0116	44.971
27.0715	316.688	27.0715	45.99
27.1314	320.257	27.1314	46.768
27.1913	326.295	27.1913	47.49
27.2512	319.421	27.2512	46.41
27.3111	320.862	27.3111	46.678
27.371	326.66	27.371	47.569
27.4308	333.645	27.4308	48.656
27.4907	339.161	27.4907	49.428
27.5506	342.045	27.5506	50.035
27.6105	335.046	27.6105	48.956
27.6704	338.109	27.6704	49.307
27.7303	344.6	27.7303	50.483
27.7902	349.523	27.7902	51.291
27.8501	356.204	27.8501	52.197
27.91	357.873	27.91	52.452
27.9699	350.98	27.9699	51.567
28.0298	356.08	28.0298	52.309
28.0897	362.59	28.0897	53.283
28.1496	366.641	28.1496	54.039
28.2095	374.264	28.2095	55.14
28.2693	372.939	28.2693	54.897
28.3292	369.377	28.3292	54.202
28.3891	375.026	28.3891	55.087
28.449	380.429	28.449	56.288
28.5089	384.059	28.5089	56.726
28.5688	392.874	28.5688	57.966
28.6287	389.054	28.6287	57.369
28.6886	386.644	28.6886	56.991
28.7485	392.811	28.7485	57.942
28.8084	398.818	28.8084	59.06
28.8683	402.708	28.8683	59.823
28.9282	410.809	28.9282	60.806
28.9881	404.577	28.9881	59.922
29.048	405.26	29.048	59.968
29.1078	411.37	29.1078	60.826
29.1677	417.037	29.1677	62.01
29.2276	421.397	29.2276	62.633
29.2875	428.039	29.2875	63.613
29.3474	421.861	29.3474	62.559
29.4073	423.408	29.4073	62.797
29.4672	430.184	29.4672	63.833
29.5271	435.971	29.5271	64.821
29.587	440.769	29.587	65.497
29.6469	445.281	29.6469	66
29.7068	439.514	29.7068	64.946
29.7667	442.844	29.7667	65.584
29.8266	448.489	29.8266	66.602
29.8864	453.701	29.8864	67.266
29.9463	459.206	29.9463	68.111
30.0062	461.237	30.0062	68.403
30.0661	457.244	30.0661	67.816
30.126	460.575	30.126	68.601
30.1859	467.155	30.1859	69.527
30.2458	470.851	30.2458	70.156
30.3057	477.894	30.3057	71.067
30.3656	477.867	30.3656	70.909
30.4255	474.778	30.4255	70.589
30.4854	480.087	30.4854	71.332
30.5453	485.823	30.5453	72.232
30.6052	489.41	30.6052	72.863
30.6651	497.134	30.6651	73.73
30.7249	494.232	30.7249	73.401
30.7848	493.089	30.7848	73.075
30.8447	499.216	30.8447	73.974
30.9046	504.889	30.9046	74.977
30.9645	507.162	30.9645	75.414
31.0244	515.189	31.0244	76.428
31.0843	511.088	31.0843	75.889
31.1442	511.674	31.1442	76.128
31.2041	516.727	31.2041	76.898
31.264	521.954	31.264	77.788
31.3239	527.113	31.3239	78.418
31.3838	532.337	31.3838	79.309
31.4437	527.533	31.4437	78.476
31.5036	529.312	31.5036	78.601
31.5634	534.994	31.5634	79.598
31.6233	540.166	31.6233	80.544
31.6832	544.713	31.6832	81.163
31.7431	548.505	31.7431	81.712
31.803	545.051	31.803	81.089
31.8629	547.037	31.8629	81.632
31.9228	552.081	31.9228	82.491
31.9827	557.12	31.9827	83.209
32.0426	562.977	32.0426	84.071
32.1025	563.797	32.1025	84.259
32.1624	560.406	32.1624	83.676
32.2223	563.931	32.2223	84.276
32.2822	570.153	32.2822	85.302
32.342	572.116	32.342	85.746
32.4019	578.918	32.4019	86.575
32.4618	578.892	32.4618	86.501
32.5217	577.481	32.5217	86.391
32.5816	581.546	32.5816	86.929
32.6415	587.015	32.6415	87.72
32.7014	589.376	32.7014	88.207
32.7613	597.085	32.7613	89.18
32.8212	593.597	32.8212	89.052
32.8811	593.718	32.8811	88.928
32.941	598.924	32.941	89.554
33.0009	603.423	33.0009	90.489
33.0608	606.322	33.0608	90.906
33.1207	613.347	33.1207	91.8
33.1805	609.709	33.1805	91.279
33.2404	609.999	33.2404	91.393
33.3003	614.577	33.3003	92.101
33.3602	619.005	33.3602	92.926
33.4201	622.932	33.4201	93.571
33.48	627.076	33.48	94.102
33.5399	623.412	33.5399	93.597
33.5998	625.616	33.5998	93.94
33.6597	630.446	33.6597	94.617
33.7196	634.483	33.7196	95.353
33.7795	638.679	33.7795	96.051
33.8394	641.421	33.8394	96.337
33.8993	638.251	33.8993	95.814
33.9592	639.412	33.9592	96.234
34.019	644.528	34.019	96.874
34.0789	647.774	34.0789	97.287
34.1388	653.463	34.1388	97.999
34.1987	653.795	34.1987	97.889
34.2586	652.56	34.2586	97.877
34.3185	655.396	34.3185	98.504
34.3784	659.199	34.3784	99.352
34.4383	661.399	34.4383	99.728
34.4982	667.078	34.4982	100.434
34.5581	666.106	34.5581	100.358
34.618	665.267	34.618	100.189
34.6779	669.294	34.6779	100.881
34.7378	673.218	34.7378	101.511
34.7976	675.263	34.7976	101.979
34.8575	681.095	34.8575	102.946
34.9174	677.511	34.9174	102.467
34.9773	678.89	34.9773	102.548
35.0372	682.396	35.0372	103.017
35.0971	685.227	35.0971	103.491
35.157	689.037	35.157	103.938
35.2169	694.492	35.2169	104.696
35.2768	691.231	35.2768	104.311
35.3367	691.958	35.3367	104.244
35.3966	696.005	35.3966	104.674
35.4565	698.667	35.4565	105.246
35.5164	701.806	35.5164	105.927
35.5763	705.484	35.5763	106.17
35.6361	702.66	35.6361	105.77
35.696	704.443	35.696	106.074
35.7559	707.986	35.7559	106.664
35.8158	710.15	35.8158	107.045
35.8757	715.366	35.8757	107.612
35.9356	715.849	35.9356	107.723
35.9955	713.577	35.9955	107.583
36.0554	715.631	36.0554	107.857
36.1153	719.138	36.1153	108.368
36.1752	720.036	36.1752	108.779
36.2351	725.069	36.2351	109.523
36.295	724.985	36.295	109.332
36.3549	724.882	36.3549	109.212
36.4148	726.793	36.4148	109.651
36.4746	730.139	36.4746	110.231
36.5345	732.336	36.5345	110.6
36.5944	736.996	36.5944	111.357
36.6543	733.908	36.6543	110.998
36.7142	734.438	36.7142	110.984
36.7741	736.87	36.7741	111.434
36.834	739.905	36.834	112.155
36.8939	743.271	36.8939	112.497
36.9538	746.764	36.9538	112.998
37.0137	743.87	37.0137	112.537
37.0736	744.792	37.0736	112.674
37.1335	747.155	37.1335	113.053
37.1934	750.017	37.1934	113.624
37.2532	752.921	37.2532	114.056
37.3131	755.144	37.3131	114.458
37.373	753.183	37.373	114.163
37.4329	753.722	37.4329	114.249
37.4928	756.335	37.4928	114.817
37.5527	758.276	37.5527	115.129
37.6126	762.579	37.6126	115.6
37.6725	763.605	37.6725	116.065
37.7324	762.125	37.7324	115.706
37.7923	763.403	37.7923	115.758
37.8522	766.286	37.8522	116.192
37.9121	767.334	37.9121	116.362
37.972	770.828	37.972	117.019
38.0319	769.306	38.0319	116.879
38.0917	769.902	38.0917	116.908
38.1516	771.808	38.1516	117.063
38.2115	774.209	38.2115	117.53
38.2714	775.757	38.2714	117.688
38.3313	779.679	38.3313	118.192
38.3912	777.902	38.3912	117.939
38.4511	777.759	38.4511	117.855
38.511	779.555	38.511	117.939
38.5709	782.449	38.5709	118.399
38.6308	784.493	38.6308	118.837
38.6907	787.182	38.6907	119.39
38.7506	785.279	38.7506	118.839
38.8105	786.207	38.8105	119.105
38.8704	788.393	38.8704	119.517
38.9302	790.858	38.9302	120.113
38.9901	793.797	38.9901	120.608
39.05	795.159	39.05	120.685
39.1099	793.133	39.1099	120.313
39.1698	794.16	39.1698	120.251
39.2297	795.959	39.2297	120.44
39.2896	797.581	39.2896	120.567
39.3495	799.49	39.3495	120.95
39.4094	800.33	39.4094	121.148
39.4693	798.847	39.4693	120.998
39.5292	798.867	39.5292	121.166
39.5891	801.637	39.5891	121.543
39.649	803.006	39.649	121.562
39.7088	805.404	39.7088	121.833
39.7687	805.47	39.7687	121.809
39.8286	805.193	39.8286	121.744
39.8885	806.06	39.8885	121.777
39.9484	807.817	39.9484	122.321
40.0083	808.615	40.0083	122.64
40.0682	810.843	40.0682	122.951
40.1281	809.689	40.1281	122.635
40.188	810.781	40.188	122.633
40.2479	810.871	40.2479	122.749
40.3078	812.189	40.3078	122.993
40.3677	813.949	40.3677	123.254
40.4276	815.503	40.4276	123.608
40.4875	815.125	40.4875	123.541
40.5473	814.988	40.5473	123.728
40.6072	815.34	40.6072	123.847
40.6671	816.817	40.6671	124.306
40.727	818.045	40.727	124.393
40.7869	819.332	40.7869	124.519
40.8468	819.495	40.8468	124.492
40.9067	818.747	40.9067	124.44
40.9666	819.441	40.9666	124.635
41.0265	821.857	41.0265	125.039
41.0864	821.737	41.0864	125.135
41.1463	824.139	41.1463	125.204
41.2062	823.834	41.2062	125.105
41.2661	822.991	41.2661	124.959
41.326	824.786	41.326	125.081
41.3858	825.059	41.3858	125.418
41.4457	825.614	41.4457	125.642
41.5056	828.011	41.5056	125.923
41.5655	828.308	41.5655	125.84
41.6254	827.313	41.6254	125.602
41.6853	827.688	41.6853	125.715
41.7452	828.424	41.7452	125.698
41.8051	828.697	41.8051	125.633
41.865	830.986	41.865	125.775
41.9249	831.271	41.9249	125.872
41.9848	831.016	41.9848	125.901
42.0447	831.937	42.0447	126.234
42.1046	832.126	42.1046	126.274
42.1644	831.844	42.1644	126.392
42.2243	833.329	42.2243	126.528
42.2842	832.875	42.2842	126.496
42.3441	832.132	42.3441	126.545
42.404	833.861	42.404	126.709
42.4639	835.021	42.4639	126.892
42.5238	836.214	42.5238	127
42.5837	838.176	42.5837	127.087
42.6436	836.549	42.6436	126.921
42.7035	837.252	42.7035	127.257
42.7634	838.482	42.7634	127.455
42.8233	839.921	42.8233	127.701
42.8832	840.313	42.8832	127.806
42.9431	842.513	42.9431	128.103
43.0029	841.642	43.0029	127.787
43.0628	841.937	43.0628	127.646
43.1227	842.495	43.1227	127.751
43.1826	843.221	43.1826	127.971
43.2425	845.426	43.2425	127.951
43.3024	846.473	43.3024	127.911
43.3623	845.232	43.3623	127.772
43.4222	845.978	43.4222	127.965
43.4821	847.648	43.4821	128.184
43.542	847.423	43.542	128.366
43.6019	849.322	43.6019	128.502
43.6618	849.827	43.6618	128.426
43.7217	848.813	43.7217	128.326
43.7816	848.931	43.7816	128.473
43.8414	850.244	43.8414	128.527
43.9013	850.526	43.9013	128.556
43.9612	851.959	43.9612	128.586
44.0211	851.551	44.0211	128.545
44.081	851.5	44.081	128.523
44.1409	853.14	44.1409	128.669
44.2008	853.464	44.2008	128.894
44.2607	853.168	44.2607	129.052
44.3206	854.69	44.3206	129.088
44.3805	854.202	44.3805	128.969
44.4404	853.892	44.4404	129.063
44.5003	854.193	44.5003	129.269
44.5602	856.342	44.5602	129.543
44.62	856.053	44.62	129.519
44.6799	856.937	44.6799	129.409
44.7398	856.396	44.7398	129.242
44.7997	856.621	44.7997	129.34
44.8596	857.036	44.8596	129.454
44.9195	857.614	44.9195	129.625
44.9794	858.042	44.9794	129.632
45.0393	858.606	45.0393	129.838
45.0992	857.888	45.0992	129.709
45.1591	859.13	45.1591	129.653
45.219	860.044	45.219	129.898
45.2789	860.41	45.2789	130.041
45.3388	861.291	45.3388	130.013
45.3987	860.753	45.3987	130.085
45.4585	860.467	45.4585	130.133
45.5184	860.94	45.5184	130.252
45.5783	861.53	45.5783	130.08
45.6382	860.928	45.6382	130.086
45.6981	862.737	45.6981	130.032
45.758	862.453	45.758	130.098
45.8179	861.223	45.8179	129.862
45.8778	861.451	45.8778	129.96
45.9377	861.933	45.9377	130.279
45.9976	862.484	45.9976	130.482
46.0575	864.198	46.0575	130.37
46.1174	863.791	46.1174	130.41
46.1773	862.876	46.1773	130.576
46.2372	862.792	46.2372	130.621
46.297	862.833	46.297	130.627
46.3569	862.992	46.3569	130.498
46.4168	864.082	46.4168	130.378
46.4767	863.695	46.4767	130.36
46.5366	862.952	46.5366	130.436
46.5965	864.102	46.5965	130.588
46.6564	864.266	46.6564	130.661
46.7163	864.501	46.7163	130.561
46.7762	865.126	46.7762	130.559
46.8361	864.319	46.8361	130.548
46.896	864.709	46.896	130.568
46.9559	864.809	46.9559	130.881
47.0158	864.752	47.0158	131.103
47.0756	865.973	47.0756	131.193
47.1355	867.399	47.1355	131.111
47.1954	866.732	47.1954	131.034
47.2553	865.88	47.2553	130.933
47.3152	867.329	47.3152	131.137
47.3751	866.802	47.3751	131.248
47.435	867.235	47.435	131.161
47.4949	867.871	47.4949	131.181
47.5548	867.186	47.5548	131.171
47.6147	867.383	47.6147	131.054
47.6746	868.136	47.6746	131.278
47.7345	868.588	47.7345	131.332
47.7944	868.095	47.7944	131.095
47.8543	868.01	47.8543	131.014
47.9141	868.928	47.9141	131.145
47.974	868.903	47.974	131.162
48.0339	868.824	48.0339	131.19
48.0938	868.725	48.0938	131.277
48.1537	869.197	48.1537	131.161
48.2136	868.867	48.2136	130.984
48.2735	869.084	48.2735	130.934
48.3334	869.738	48.3334	131.135
48.3933	869.473	48.3933	131.2
48.4532	870.048	48.4532	131.209
48.5131	870.691	48.5131	131.35
48.573	870.582	48.573	131.436
48.6329	870.451	48.6329	131.392
48.6928	869.579	48.6928	131.247
48.7526	870.41	48.7526	131.233
48.8125	871.079	48.8125	131.237
48.8724	871.955	48.8724	131.384
48.9323	871.534	48.9323	131.594
48.9922	870.854	48.9922	131.462
49.0521	872.285	49.0521	131.487
49.112	872.396	49.112	131.464
49.1719	871.72	49.1719	131.184
49.2318	872.127	49.2318	131.107
49.2917	872.078	49.2917	131.028
49.3516	872.698	49.3516	131.341
49.4115	872.763	49.4115	131.708
49.4714	872.632	49.4714	131.731
49.5312	873.05	49.5312	131.583
49.5911	872.926	49.5911	131.465
49.651	872.864	49.651	131.497
49.7109	873.36	49.7109	131.403
49.7708	872.7	49.7708	131.244
49.8307	873.64	49.8307	131.34
49.8906	873.887	49.8906	131.216
49.9505	872.974	49.9505	131.128
50.0104	874.609	50.0104	131.166
50.0703	874.317	50.0703	131.291
50.1302	873.797	50.1302	131.272
50.1901	874.985	50.1901	131.44
50.25	873.67	50.25	131.076
50.3099	873.239	50.3099	130.897
50.3697	873.201	50.3697	131.01
50.4296	873.519	50.4296	130.978
50.4895	873.643	50.4895	131.042
50.5494	873.926	50.5494	131.242
50.6093	873.49	50.6093	131.203
50.6692	873.033	50.6692	131.225
50.7291	873.338	50.7291	131.132
50.789	872.821	50.789	131.176
50.8489	873.97	50.8489	131.418
50.9088	874.346	50.9088	131.305
50.9687	872.867	50.9687	131.232
51.0286	872.896	51.0286	130.964
51.0885	873.211	51.0885	130.954
51.1484	873.536	51.1484	131.162
51.2082	873.543	51.2082	131.272
51.2681	872.883	51.2681	131.171
51.328	871.816	51.328	130.921
51.3879	871.787	51.3879	130.936
51.4478	872.434	51.4478	131.044
51.5077	872.407	51.5077	131.204
51.5676	872.39	51.5676	131.183
51.6275	872.058	51.6275	131.039
51.6874	872.152	51.6874	131.048
51.7473	871.691	51.7473	131.048
51.8072	872.627	51.8072	131.045
51.8671	872.133	51.8671	131.178
51.927	871.644	51.927	131.174
51.9868	872.826	51.9868	131.176
52.0467	872.28	52.0467	131.143
52.1066	872.396	52.1066	131.074
52.1665	872.954	52.1665	131.09
52.2264	873.552	52.2264	131.102
52.2863	872.866	52.2863	131.13
52.3462	872.92	52.3462	131.125
52.4061	873.153	52.4061	130.987
52.466	873.02	52.466	130.968
52.5259	873.749	52.5259	130.966
52.5858	873.803	52.5858	131.043
52.6457	873.891	52.6457	130.862
52.7056	873.101	52.7056	130.781
52.7655	873.068	52.7655	130.826
52.8253	873.356	52.8253	131.004
52.8852	873.306	52.8852	130.994
52.9451	874.111	52.9451	131.013
53.005	873.77	53.005	130.923
53.0649	873.537	53.0649	130.872
53.1248	873.499	53.1248	130.753
53.1847	873.748	53.1847	130.672
53.2446	874.157	53.2446	130.869
53.3045	874.115	53.3045	130.88
53.3644	874.191	53.3644	130.773
53.4243	873.402	53.4243	130.687
53.4842	874.003	53.4842	130.797
53.5441	872.621	53.5441	130.902
53.604	873.427	53.604	131.119
53.6638	874.865	53.6638	131.165
53.7237	874.873	53.7237	130.982
53.7836	873.508	53.7836	130.966
53.8435	872.864	53.8435	130.89
53.9034	873.041	53.9034	130.968
53.9633	873.256	53.9633	131.116
54.0232	872.845	54.0232	131.065
54.0831	872.825	54.0831	131.074
54.143	872.666	54.143	130.979
54.2029	873.157	54.2029	131.061
54.2628	873.4	54.2628	131.078
54.3227	872.768	54.3227	131.052
54.3826	871.976	54.3826	131.088
54.4424	873.562	54.4424	131.236
54.5023	872.422	54.5023	131.176
54.5622	873.436	54.5622	131.131
54.6221	873.145	54.6221	131.168
54.682	872.961	54.682	131.168
54.7419	874.35	54.7419	131.114
54.8018	874.864	54.8018	131.089
54.8617	874.769	54.8617	131.194
54.9216	874.828	54.9216	131.158
54.9815	875.459	54.9815	131.074
55.0414	875.89	55.0414	131.144
55.1013	876.041	55.1013	131.099
55.1612	876.048	55.1612	131.117
55.2211	876.264	55.2211	131.005
55.2809	876.42	55.2809	130.934
55.3408	876.238	55.3408	130.98
55.4007	876.89	55.4007	131.132
55.4606	875.418	55.4606	131.246
55.5205	874.578	55.5205	131.133
55.5804	875.096	55.5804	131.029
55.6403	875.664	55.6403	130.932
55.7002	876.115	55.7002	131.031
55.7601	875.858	55.7601	130.983
55.82	875.381	55.82	130.882
55.8799	875.635	55.8799	131.111
55.9398	875.309	55.9398	131.121
55.9997	876.321	55.9997	131.235
56.0596	876.446	56.0596	131.289
56.1194	876.63	56.1194	131.252
56.1793	876.178	56.1793	131.314
56.2392	875.604	56.2392	131.613
56.2991	876.076	56.2991	131.629
56.359	876.715	56.359	131.613
56.4189	876.913	56.4189	131.558
56.4788	876.464	56.4788	131.617
56.5387	875.821	56.5387	131.54
56.5986	875.69	56.5986	131.384
56.6585	875.811	56.6585	131.372
56.7184	875.499	56.7184	131.565
56.7783	875.829	56.7783	131.739
56.8382	876.665	56.8382	131.746
56.898	876.16	56.898	131.665
56.9579	876.462	56.9579	131.462
57.0178	875.323	57.0178	131.505
57.0777	875.569	57.0777	131.54
57.1376	876.174	57.1376	131.48
57.1975	875.474	57.1975	131.512
57.2574	875.91	57.2574	131.701
57.3173	876.247	57.3173	131.602
57.3772	875.946	57.3772	131.393
57.4371	875.447	57.4371	131.411
57.497	876.974	57.497	131.548
57.5569	876.784	57.5569	131.574
57.6168	877.001	57.6168	131.606

## Sheet: 0,1 g L-1
10		10
31102018(1540981414)001:10_UV1_210nm		31102018(1540981414)001:10_UV2_225nm
ml	mAU	ml	mAU
0	-1.051	0	0
0.0732403	54.754	0.0732403	13.392
0.146481	54.464	0.146481	13.595
0.219721	52.278	0.219721	12.921
0.292961	51.452	0.292961	13.099
0.366202	51.041	0.366202	13.193
0.439442	50.947	0.439442	13.183
0.512682	50.712	0.512682	13.248
0.585923	50.58	0.585923	13.204
0.659163	50.383	0.659163	13.129
0.732403	50.192	0.732403	13.231
0.805644	50.03	0.805644	13.106
0.878884	49.7	0.878884	12.928
0.952124	49.587	0.952124	12.805
1.02536	49.29	1.02536	12.713
1.0986	49.006	1.0986	12.478
1.17185	49.111	1.17185	12.594
1.24509	49.144	1.24509	12.744
1.31833	49.072	1.31833	12.705
1.39157	49.034	1.39157	12.751
1.46481	49.02	1.46481	12.619
1.53805	48.992	1.53805	12.545
1.61129	49.015	1.61129	12.452
1.68453	49.1	1.68453	12.609
1.75777	49.283	1.75777	12.644
1.83101	49.425	1.83101	12.633
1.90425	49.483	1.90425	12.553
1.97749	49.473	1.97749	12.493
2.05073	49.54	2.05073	12.362
2.12397	49.828	2.12397	12.575
2.19721	50.034	2.19721	12.603
2.27045	49.843	2.27045	12.563
2.34369	50.053	2.34369	12.722
2.41693	50.245	2.41693	12.796
2.49017	50.553	2.49017	12.83
2.56341	50.494	2.56341	12.855
2.63665	50.56	2.63665	12.817
2.70989	50.531	2.70989	12.73
2.78313	50.632	2.78313	12.747
2.85637	50.658	2.85637	12.796
2.92961	50.673	2.92961	12.7
3.00285	50.855	3.00285	12.755
3.07609	50.946	3.07609	12.772
3.14933	51.097	3.14933	12.873
3.22257	50.988	3.22257	12.875
3.29581	50.964	3.29581	12.891
3.36905	50.549	3.36905	12.88
3.4423	50.359	3.4423	12.939
3.51554	50.15	3.51554	12.995
3.58878	49.433	3.58878	12.879
3.66202	48.895	3.66202	12.857
3.73526	48.448	3.73526	12.635
3.8085	47.998	3.8085	12.746
3.88174	47.481	3.88174	12.6
3.95498	46.891	3.95498	12.331
4.02822	46.459	4.02822	12.098
4.10146	45.961	4.10146	11.924
4.1747	45.814	4.1747	11.772
4.24794	45.712	4.24794	11.72
4.32118	45.601	4.32118	11.624
4.39442	45.526	4.39442	11.402
4.46766	45.869	4.46766	11.409
4.5409	46.135	4.5409	11.461
4.61414	46.539	4.61414	11.357
4.68738	47.111	4.68738	11.609
4.76062	47.685	4.76062	11.761
4.83386	48.269	4.83386	11.929
4.9071	48.919	4.9071	12.086
4.98034	49.554	4.98034	12.33
5.05358	50.195	5.05358	12.498
5.12682	50.755	5.12682	12.599
5.20006	51.38	5.20006	12.728
5.2733	51.901	5.2733	13.011
5.34654	52.475	5.34654	13.121
5.41978	53.053	5.41978	13.184
5.49302	53.526	5.49302	13.202
5.56626	53.851	5.56626	13.428
5.6395	54.105	5.6395	13.442
5.71275	54.605	5.71275	13.621
5.78599	54.945	5.78599	13.801
5.85923	55.098	5.85923	13.782
5.93247	55.22	5.93247	13.672
6.00571	55.421	6.00571	13.758
6.07895	55.567	6.07895	13.809
6.15219	55.8	6.15219	13.686
6.22543	55.914	6.22543	13.65
6.29867	55.975	6.29867	13.587
6.37191	56.19	6.37191	13.565
6.44515	56.385	6.44515	13.698
6.51839	56.805	6.51839	13.697
6.59163	56.901	6.59163	13.795
6.66487	56.842	6.66487	13.642
6.73811	56.794	6.73811	13.527
6.81135	56.882	6.81135	13.606
6.88459	56.958	6.88459	13.564
6.95783	56.941	6.95783	13.565
7.03107	56.893	7.03107	13.45
7.10431	56.929	7.10431	13.386
7.17755	56.807	7.17755	13.349
7.25079	56.752	7.25079	13.292
7.32403	56.825	7.32403	13.183
7.39727	56.943	7.39727	13.281
7.47051	57.008	7.47051	13.368
7.54375	57.127	7.54375	13.349
7.61699	57.171	7.61699	13.375
7.69023	56.957	7.69023	13.304
7.76347	57.078	7.76347	13.205
7.83671	56.998	7.83671	13.109
7.90995	57.528	7.90995	13.117
7.9832	-0.017	7.9832	-0.117
8.05644	-2.009	8.05644	-1.407
8.12968	-2.374	8.12968	-1.491
8.20292	-1.592	8.20292	-1.079
8.27616	-1.2	8.27616	-0.861
8.3494	-0.632	8.3494	-0.569
8.42264	-0.381	8.42264	-0.41
8.49588	-0.459	8.49588	-0.594
8.56912	-0.64	8.56912	-0.623
8.64236	-0.621	8.64236	-0.662
8.7156	-0.544	8.7156	-0.617
8.78884	-0.503	8.78884	-0.658
8.86208	-0.324	8.86208	-0.667
8.93532	-0.397	8.93532	-0.685
9.00856	-0.515	9.00856	-0.749
9.0818	-0.818	9.0818	-0.944
9.15504	-1.372	9.15504	-1.167
9.22828	-1.96	9.22828	-1.531
9.30152	-2.92	9.30152	-1.949
9.37476	-3.787	9.37476	-2.306
9.448	-4.525	9.448	-2.562
9.52124	-5.288	9.52124	-2.674
9.59448	-6.232	9.59448	-2.963
9.66772	-6.915	9.66772	-3.382
9.74096	-7.626	9.74096	-3.648
9.8142	-8.311	9.8142	-3.962
9.88744	-8.8	9.88744	-4.144
9.96068	-9.149	9.96068	-4.217
10.0339	-9.332	10.0339	-4.138
10.1072	-9.63	10.1072	-4.222
10.1804	-9.928	10.1804	-4.458
10.2536	-10.471	10.2536	-4.784
10.3269	-10.618	10.3269	-4.852
10.4001	-10.966	10.4001	-5.045
10.4734	-11.116	10.4734	-5.243
10.5466	-10.978	10.5466	-5.08
10.6198	-11.061	10.6198	-5.12
10.6931	-11.228	10.6931	-5.185
10.7663	-11.413	10.7663	-5.305
10.8396	-11.372	10.8396	-5.502
10.9128	-11.359	10.9128	-5.369
10.986	-11.358	10.986	-5.392
11.0593	-11.428	11.0593	-5.341
11.1325	-11.49	11.1325	-5.413
11.2058	-11.431	11.2058	-5.445
11.279	-11.286	11.279	-5.496
11.3523	-11.317	11.3523	-5.489
11.4255	-11.39	11.4255	-5.54
11.4987	-11.287	11.4987	-5.551
11.572	-11.263	11.572	-5.599
11.6452	-11.345	11.6452	-5.648
11.7185	-11.173	11.7185	-5.623
11.7917	-11.157	11.7917	-5.665
11.8649	-11.081	11.8649	-5.698
11.9382	-11.214	11.9382	-5.677
12.0114	-11.15	12.0114	-5.72
12.0847	-11.242	12.0847	-5.82
12.1579	-11.168	12.1579	-5.787
12.2311	-11.285	12.2311	-5.831
12.3044	-11.073	12.3044	-5.808
12.3776	-11.077	12.3776	-5.824
12.4509	-10.972	12.4509	-5.714
12.5241	-10.936	12.5241	-5.682
12.5973	-10.658	12.5973	-5.511
12.6706	-10.44	12.6706	-5.449
12.7438	-10.513	12.7438	-5.483
12.8171	-10.603	12.8171	-5.547
12.8903	-10.633	12.8903	-5.67
12.9635	-10.463	12.9635	-5.702
13.0368	-10.426	13.0368	-5.559
13.11	-10.249	13.11	-5.499
13.1833	-10.271	13.1833	-5.592
13.2565	-10.347	13.2565	-5.702
13.3297	-10.502	13.3297	-5.847
13.403	-10.603	13.403	-6.005
13.4762	-10.582	13.4762	-6.088
13.5495	-10.506	13.5495	-5.979
13.6227	-10.391	13.6227	-5.939
13.6959	-10.436	13.6959	-6.094
13.7692	-10.292	13.7692	-6.093
13.8424	-10.18	13.8424	-6.042
13.9157	-10.168	13.9157	-6.04
13.9889	-9.937	13.9889	-6.027
14.0621	-9.799	14.0621	-5.935
14.1354	-9.783	14.1354	-6.022
14.2086	-9.668	14.2086	-5.904
14.2819	-9.475	14.2819	-5.823
14.3551	-9.244	14.3551	-5.85
14.4283	-9.254	14.4283	-5.888
14.5016	-9.144	14.5016	-5.941
14.5748	-9.074	14.5748	-5.967
14.6481	-8.822	14.6481	-5.914
14.7213	-8.691	14.7213	-5.896
14.7945	-8.386	14.7945	-5.91
14.8678	-8.045	14.8678	-5.841
14.941	-8.006	14.941	-5.887
15.0143	-7.644	15.0143	-5.848
15.0875	-7.363	15.0875	-5.73
15.1607	-7.016	15.1607	-5.722
15.234	-6.622	15.234	-5.657
15.3072	-6.368	15.3072	-5.489
15.3805	-5.971	15.3805	-5.525
15.4537	-5.612	15.4537	-5.424
15.5269	-5.062	15.5269	-5.367
15.6002	-4.717	15.6002	-5.426
15.6734	-4.292	15.6734	-5.317
15.7467	-3.783	15.7467	-5.239
15.8199	-3.157	15.8199	-5.039
15.8932	-2.659	15.8932	-5.003
15.9664	-2.029	15.9664	-4.896
16.0396	-1.482	16.0396	-4.891
16.1129	-0.608	16.1129	-4.625
16.1861	0.258	16.1861	-4.547
16.2594	0.843	16.2594	-4.464
16.3326	1.799	16.3326	-4.314
16.4058	2.654	16.4058	-4.183
16.4791	3.427	16.4791	-4
16.5523	4.278	16.5523	-3.867
16.6256	5.457	16.6256	-3.692
16.6988	6.172	16.6988	-3.643
16.772	7.198	16.772	-3.477
16.8453	8.575	16.8453	-3.203
16.9185	9.532	16.9185	-3.142
16.9918	10.582	16.9918	-2.96
17.065	11.676	17.065	-2.877
17.1382	12.888	17.1382	-2.744
17.2115	14.041	17.2115	-2.552
17.2847	15.675	17.2847	-2.271
17.358	17.303	17.358	-1.916
17.4312	18.516	17.4312	-1.867
17.5044	20.151	17.5044	-1.619
17.5777	21.587	17.5777	-1.259
17.6509	23.238	17.6509	-0.975
17.7242	25.002	17.7242	-0.653
17.7974	26.839	17.7974	-0.365
17.8706	28.637	17.8706	-0.177
17.9439	30.526	17.9439	-0.032
18.0171	32.459	18.0171	0.222
18.0904	34.122	18.0904	0.481
18.1636	36.329	18.1636	0.953
18.2368	38.461	18.2368	1.317
18.3101	40.438	18.3101	1.479
18.3833	42.791	18.3833	1.847
18.4566	46.32	18.4566	2.352
18.5298	49.199	18.5298	2.896
18.603	51.06	18.603	3.078
18.6763	53.095	18.6763	3.334
18.7495	54.865	18.7495	3.655
18.8228	56.33	18.8228	3.866
18.896	59.046	18.896	4.231
18.9692	61.178	18.9692	4.566
19.0425	63.838	19.0425	4.899
19.1157	66.344	19.1157	5.485
19.189	68.903	19.189	5.839
19.2622	72.034	19.2622	6.324
19.3354	74.478	19.3354	6.778
19.4087	77.129	19.4087	7.17
19.4819	80.009	19.4819	7.612
19.5552	82.937	19.5552	8.147
19.6284	85.75	19.6284	8.753
19.7016	89.046	19.7016	9.072
19.7749	91.979	19.7749	9.585
19.8481	94.798	19.8481	10.132
19.9214	97.947	19.9214	10.458
19.9946	101.121	19.9946	11.015
20.0678	104.236	20.0678	11.491
20.1411	107.537	20.1411	11.888
20.2143	110.951	20.2143	12.546
20.2876	113.992	20.2876	13.224
20.3608	117.647	20.3608	13.749
20.4341	121.275	20.4341	14.273
20.5073	124.838	20.5073	14.878
20.5805	128.453	20.5805	15.645
20.6538	132.197	20.6538	16.233
20.727	135.965	20.727	16.647
20.8003	140.066	20.8003	17.338
20.8735	143.662	20.8735	17.827
20.9467	147.828	20.9467	18.434
21.02	151.565	21.02	19.098
21.0932	155.431	21.0932	19.717
21.1665	159.809	21.1665	20.304
21.2397	163.569	21.2397	21.046
21.3129	167.256	21.3129	21.577
21.3862	171.451	21.3862	22.334
21.4594	175.649	21.4594	22.961
21.5327	179.565	21.5327	23.481
21.6059	184.196	21.6059	24.177
21.6791	188.23	21.6791	24.988
21.7524	192.491	21.7524	25.678
21.8256	196.837	21.8256	26.283
21.8989	200.846	21.8989	26.944
21.9721	204.885	21.9721	27.618
22.0453	209.716	22.0453	28.379
22.1186	214.152	22.1186	28.95
22.1918	218.392	22.1918	29.562
22.2651	223.276	22.2651	30.341
22.3383	227.542	22.3383	31.037
22.4115	232.134	22.4115	31.827
22.4848	237.271	22.4848	32.658
22.558	242.085	22.558	33.374
22.6313	246.362	22.6313	33.963
22.7045	251.155	22.7045	34.618
22.7777	255.993	22.7777	35.329
22.851	259.867	22.851	35.797
22.9242	264.693	22.9242	36.529
22.9975	269.877	22.9975	37.384
23.0707	273.931	23.0707	38.076
23.1439	278.302	23.1439	38.713
23.2172	283.604	23.2172	39.52
23.2904	288.167	23.2904	40.099
23.3637	292.962	23.3637	40.869
23.4369	298.727	23.4369	41.629
23.5101	303.662	23.5101	42.341
23.5834	309.052	23.5834	43.286
23.6566	313.968	23.6566	43.886
23.7299	319.01	23.7299	44.821
23.8031	323.952	23.8031	45.662
23.8763	328.803	23.8763	46.521
23.9496	333.438	23.9496	47.221
24.0228	338.344	24.0228	48.072
24.0961	343.672	24.0961	48.747
24.1693	349.177	24.1693	49.459
24.2425	354.148	24.2425	50.169
24.3158	359.263	24.3158	50.858
24.389	364.633	24.389	51.697
24.4623	369.326	24.4623	52.57
24.5355	374.678	24.5355	53.286
24.6087	379.773	24.6087	54.134
24.682	384.948	24.682	55.053
24.7552	390.014	24.7552	55.764
24.8285	395.108	24.8285	56.577
24.9017	400.866	24.9017	57.506
24.975	406.17	24.975	58.325
25.0482	411.533	25.0482	59.074
25.1214	416.652	25.1214	60.053
25.1947	419.718	25.1947	60.598
25.2679	431.637	25.2679	62.285
25.3412	436.189	25.3412	63.728
25.4144	441.133	25.4144	63.822
25.4876	446.793	25.4876	64.76
25.5609	450.77	25.5609	65.399
25.6341	454.851	25.6341	65.872
25.7074	459.01	25.7074	66.901
25.7806	463.781	25.7806	67.729
25.8538	468.055	25.8538	68.33
25.9271	472.81	25.9271	69.044
26.0003	478.152	26.0003	69.725
26.0736	481.738	26.0736	70.372
26.1468	486.63	26.1468	71.024
26.22	490.718	26.22	71.61
26.2933	496.354	26.2933	72.437
26.3665	499.283	26.3665	73.205
26.4398	504.799	26.4398	73.709
26.513	510.958	26.513	74.75
26.5862	515.516	26.5862	75.562
26.6595	521.105	26.6595	76.572
26.7327	526.441	26.7327	77.496
26.806	532.457	26.806	78.245
26.8792	538.364	26.8792	79.39
26.9524	542.601	26.9524	79.955
27.0257	545.024	27.0257	80.409
27.0989	555.685	27.0989	82.308
27.1722	559.024	27.1722	82.844
27.2454	564.667	27.2454	83.431
27.3186	569.882	27.3186	84.109
27.3919	571.646	27.3919	84.888
27.4651	576.531	27.4651	85.231
27.5384	581.684	27.5384	86.187
27.6116	585.014	27.6116	87.028
27.6848	589.621	27.6848	87.457
27.7581	594.7	27.7581	88.107
27.8313	599.785	27.8313	89.138
27.9046	600.421	27.9046	89.551
27.9778	605.255	27.9778	89.763
28.051	610.812	28.051	90.561
28.1243	611.951	28.1243	91.056
28.1975	620.121	28.1975	91.688
28.2708	624.444	28.2708	92.727
28.344	629.414	28.344	93.24
28.4172	636.488	28.4172	94.445
28.4905	642.243	28.4905	95.265
28.5637	646.325	28.5637	95.964
28.637	652.845	28.637	96.774
28.7102	657.578	28.7102	97.693
28.7834	661.536	28.7834	98.302
28.8567	667.264	28.8567	99.085
28.9299	671.403	28.9299	100.163
29.0032	675.815	29.0032	100.625
29.0764	681.204	29.0764	101.323
29.1496	684.781	29.1496	102.146
29.2229	688.819	29.2229	102.691
29.2961	694.215	29.2961	103.4
29.3694	697.687	29.3694	104.213
29.4426	701.17	29.4426	104.781
29.5159	707.3	29.5159	105.346
29.5891	711.147	29.5891	106.032
29.6623	715.787	29.6623	106.668
29.7356	720.83	29.7356	107.425
29.8088	725.287	29.8088	108.378
29.8821	728.597	29.8821	109.249
29.9553	732.807	29.9553	109.601
30.0285	738.937	30.0285	110.344
30.1018	741.895	30.1018	111.285
30.175	745.848	30.175	111.578
30.2483	751.685	30.2483	112.242
30.3215	755.211	30.3215	113.168
30.3947	757.78	30.3947	113.328
30.468	766.49	30.468	114.95
30.5412	771.003	30.5412	115.7
30.6145	773.262	30.6145	115.875
30.6877	775.938	30.6877	116.533
30.7609	779.459	30.7609	116.925
30.8342	780.346	30.8342	117.381
30.9074	783.118	30.9074	117.594
30.9807	786.626	30.9807	117.831
31.0539	788.424	31.0539	118.677
31.1271	790.813	31.1271	118.878
31.2004	794.545	31.2004	119.199
31.2736	797.328	31.2736	119.809
31.3469	799.151	31.3469	120.113
31.4201	805.436	31.4201	121.083
31.4933	807.4	31.4933	121.46
31.5666	811.653	31.5666	121.704
31.6398	817.018	31.6398	122.873
31.7131	819.848	31.7131	123.254
31.7863	822.989	31.7863	123.627
31.8595	826.258	31.8595	124.455
31.9328	828.609	31.9328	124.8
32.006	833.019	32.006	125.266
32.0793	836.962	32.0793	126.057
32.1525	838.99	32.1525	126.466
32.2257	843.779	32.2257	126.742
32.299	846.88	32.299	127.526
32.3722	848.269	32.3722	127.786
32.4455	851.918	32.4455	128.131
32.5187	853.765	32.5187	128.642
32.5919	856.802	32.5919	128.92
32.6652	861.336	32.6652	129.288
32.7384	863.177	32.7384	130.002
32.8117	866.754	32.8117	130.46
32.8849	871.075	32.8849	131
32.9581	874.59	32.9581	131.462
33.0314	876.173	33.0314	131.954
33.1046	879.762	33.1046	132.371
33.1779	882.806	33.1779	132.786
33.2511	885.908	33.2511	133.271
33.3243	889.782	33.3243	133.9
33.3976	891.417	33.3976	134.095
33.4708	893.418	33.4708	134.789
33.5441	894.625	33.5441	134.375
33.6173	895.946	33.6173	134.729
33.6905	894.4	33.6905	134.635
33.7638	896.184	33.7638	134.427
33.837	901.206	33.837	135.178
33.9103	898.688	33.9103	135.352
33.9835	901.873	33.9835	135.462
34.0568	904.917	34.0568	135.838
34.13	905.37	34.13	136.345
34.2032	908.526	34.2032	136.434
34.2765	911.907	34.2765	136.831
34.3497	912.219	34.3497	137.103
34.423	912.916	34.423	137.171
34.4962	916.74	34.4962	137.697
34.5694	919.065	34.5694	138.151
34.6427	920.25	34.6427	138.536
34.7159	921.459	34.7159	138.697
34.7892	924.565	34.7892	138.916
34.8624	924.928	34.8624	139.151
34.9356	925.721	34.9356	139.275
35.0089	928.932	35.0089	139.57
35.0821	928.204	35.0821	139.662
35.1554	928.285	35.1554	139.701
35.2286	931.016	35.2286	139.836
35.3018	932.108	35.3018	140.489
35.3751	933.536	35.3751	140.585
35.4483	937.007	35.4483	141.145
35.5216	938.129	35.5216	141.657
35.5948	940.887	35.5948	141.759
35.668	941.852	35.668	142.158
35.7413	943.392	35.7413	142.313
35.8145	945.043	35.8145	142.612
35.8878	947.495	35.8878	142.909
35.961	948.635	35.961	143.2
36.0342	951.086	36.0342	143.292
36.1075	952.39	36.1075	143.581
36.1807	953.837	36.1807	143.771
36.254	955.834	36.254	143.948
36.3272	956.456	36.3272	144.202
36.4004	957.541	36.4004	144.356
36.4737	958.431	36.4737	144.494
36.5469	960.834	36.5469	144.723
36.6202	962.267	36.6202	145.027
36.6934	963.269	36.6934	145.151
36.7666	964.617	36.7666	145.321
36.8399	966.452	36.8399	145.616
36.9131	967.714	36.9131	145.663
36.9864	969.552	36.9864	146.095
37.0596	970.905	37.0596	146.284
37.1328	970.579	37.1328	146.312
37.2061	973.726	37.2061	146.487
37.2793	975.051	37.2793	146.75
37.3526	975.849	37.3526	147.067
37.4258	977.886	37.4258	147.124
37.499	977.913	37.499	147.238
37.5723	975.8	37.5723	147.097
37.6455	978.258	37.6455	147.234
37.7188	980.665	37.7188	147.462
37.792	979.725	37.792	147.49
37.8652	980.865	37.8652	147.575
37.9385	981.515	37.9385	147.867
38.0117	980.925	38.0117	147.947
38.085	983	38.085	147.881
38.1582	983.703	38.1582	148.24
38.2314	982.371	38.2314	148.591
38.3047	984.213	38.3047	148.486
38.3779	984.428	38.3779	148.904
38.4512	985.737	38.4512	148.98
38.5244	987.104	38.5244	148.87
38.5977	987.176	38.5977	149.089
38.6709	987.8	38.6709	149.315
38.7441	989.427	38.7441	149.548
38.8174	988.226	38.8174	149.622
38.8906	988.734	38.8906	149.827
38.9639	989.333	38.9639	149.689
39.0371	990.09	39.0371	149.704
39.1103	991.523	39.1103	149.754
39.1836	992.712	39.1836	149.694
39.2568	993.845	39.2568	149.743
39.3301	993.859	39.3301	149.915
39.4033	996.01	39.4033	149.979
39.4765	996.681	39.4765	150.127
39.5498	997.69	39.5498	150.165
39.623	997.985	39.623	150.211
39.6963	998.653	39.6963	150.2
39.7695	999.772	39.7695	150.285
39.8427	999.433	39.8427	150.407
39.916	1000.45	39.916	150.378
39.9892	1001.31	39.9892	150.605
40.0625	1001.46	40.0625	150.656
40.1357	1001.83	40.1357	150.966
40.2089	1001.26	40.2089	151.158
40.2822	1001.63	40.2822	151.126
40.3554	1001.93	40.3554	151.179
40.4287	1003.62	40.4287	151.225
40.5019	1004.43	40.5019	151.342
40.5751	1004.95	40.5751	151.381
40.6484	1003.98	40.6484	151.501
40.7216	1005.29	40.7216	151.712
40.7949	1005.72	40.7949	151.815
40.8681	1006.41	40.8681	151.888
40.9413	1007.71	40.9413	152.169
41.0146	1008.57	41.0146	152.158
41.0878	1007.54	41.0878	152.313
41.1611	1009.14	41.1611	152.342
41.2343	1009.27	41.2343	152.412
41.3075	1008.09	41.3075	152.29
41.3808	1008.83	41.3808	152.339
41.454	1011.05	41.454	152.385
41.5273	1009.59	41.5273	152.259
41.6005	1009.26	41.6005	152.226
41.6737	1010.57	41.6737	152.367
41.747	1010.62	41.747	152.32
41.8202	1011.3	41.8202	152.482
41.8935	1012.12	41.8935	152.462
41.9667	1011.86	41.9667	152.56
42.0399	1011.87	42.0399	152.56
42.1132	1012.98	42.1132	152.455
42.1864	1013.52	42.1864	152.35
42.2597	1013.24	42.2597	152.448
42.3329	1013.07	42.3329	152.595
42.4061	1012.69	42.4061	152.653
42.4794	1014.02	42.4794	152.545
42.5526	1014.57	42.5526	152.548
42.6259	1014.97	42.6259	152.562
42.6991	1013.77	42.6991	152.674
42.7723	1014.75	42.7723	152.569
42.8456	1014.73	42.8456	152.617
42.9188	1015.66	42.9188	152.472
42.9921	1016.19	42.9921	152.593
43.0653	1016.44	43.0653	152.66
43.1386	1016.55	43.1386	152.732
43.2118	1017.67	43.2118	152.907
43.285	1018.17	43.285	152.905
43.3583	1018.44	43.3583	152.882
43.4315	1019.22	43.4315	152.838
43.5048	1018.96	43.5048	152.759
43.578	1018.96	43.578	152.76
43.6512	1018.78	43.6512	152.826
43.7245	1018.24	43.7245	152.883
43.7977	1020.45	43.7977	153.102
43.871	1020.84	43.871	152.92
43.9442	1019.23	43.9442	152.866
44.0174	1020.42	44.0174	152.995
44.0907	1018.88	44.0907	153.03
44.1639	1019.74	44.1639	152.869
44.2372	1019.11	44.2372	152.988
44.3104	1019.49	44.3104	153.212
44.3836	1019.27	44.3836	153.258
44.4569	1019.4	44.4569	153.218
44.5301	1021.07	44.5301	153.476
44.6034	1019.62	44.6034	153.488
44.6766	1019.67	44.6766	153.257
44.7498	1020.59	44.7498	153.58
44.8231	1020.79	44.8231	153.513
44.8963	1020.86	44.8963	153.508
44.9696	1021.49	44.9696	153.691
45.0428	1021.13	45.0428	153.609
45.116	1020.89	45.116	153.709
45.1893	1020.47	45.1893	153.683
45.2625	1023.1	45.2625	153.551
45.3358	1022.49	45.3358	153.669
45.409	1023.08	45.409	153.68
45.4822	1022	45.4822	153.752
45.5555	1021.42	45.5555	153.834
45.6287	1021.74	45.6287	153.797
45.702	1020.77	45.702	153.81
45.7752	1022.66	45.7752	153.872
45.8484	1023.78	45.8484	153.729
45.9217	1022.9	45.9217	153.829
45.9949	1022.45	45.9949	153.769
46.0682	1024.19	46.0682	153.625
46.1414	1024.79	46.1414	153.679
46.2146	1023.54	46.2146	153.671
46.2879	1022.55	46.2879	153.702
46.3611	1022.79	46.3611	153.763
46.4344	1024.59	46.4344	153.973
46.5076	1023.18	46.5076	154.136
46.5808	1023.53	46.5808	154.13
46.6541	1024.08	46.6541	154.125
46.7273	1023.58	46.7273	154.128
46.8006	1024.25	46.8006	153.952
46.8738	1024.65	46.8738	153.999
46.947	1024.32	46.947	154.151
47.0203	1024.36	47.0203	154.168
47.0935	1023.75	47.0935	154.148
47.1668	1024.49	47.1668	153.913
47.24	1024.09	47.24	153.744
47.3132	1025.48	47.3132	153.826
47.3865	1025.25	47.3865	153.742
47.4597	1024.49	47.4597	153.616
47.533	1025.37	47.533	153.706
47.6062	1025.54	47.6062	153.585
47.6795	1024.43	47.6795	153.77
47.7527	1024.53	47.7527	153.979
47.8259	1024.39	47.8259	153.962
47.8992	1026.27	47.8992	153.953
47.9724	1026.09	47.9724	154.008
48.0457	1027.19	48.0457	154.058
48.1189	1025.79	48.1189	153.953
48.1921	1024.53	48.1921	153.909
48.2654	1025.37	48.2654	153.989
48.3386	1026.46	48.3386	154.112
48.4119	1024.76	48.4119	153.911
48.4851	1024.54	48.4851	153.879
48.5583	1024.07	48.5583	153.891
48.6316	1024.82	48.6316	153.838
48.7048	1025.47	48.7048	153.882
48.7781	1026.79	48.7781	153.957
48.8513	1026.8	48.8513	154.136
48.9245	1027.02	48.9245	154.109
48.9978	1027.21	48.9978	154.196
49.071	1027.73	49.071	154.297
49.1443	1027.44	49.1443	154.371
49.2175	1026.74	49.2175	154.565
49.2907	1028.65	49.2907	154.808
49.364	1029.46	49.364	154.826
49.4372	1028.31	49.4372	154.817
49.5105	1028.05	49.5105	154.98
49.5837	1027.2	49.5837	154.686
49.6569	1028.3	49.6569	154.753
49.7302	1027.34	49.7302	154.777
49.8034	1027.79	49.8034	154.711
49.8767	1028.32	49.8767	154.767
49.9499	1028.04	49.9499	154.881
50.0231	1029.67	50.0231	154.862
50.0964	1028.75	50.0964	154.878
50.1696	1030.53	50.1696	154.916
50.2429	1029.99	50.2429	154.942
50.3161	1030.57	50.3161	155.032
50.3893	1030.12	50.3893	155.053
50.4626	1031.53	50.4626	154.953
50.5358	1031.1	50.5358	154.929
50.6091	1030.63	50.6091	155.034
50.6823	1030.21	50.6823	155.036
50.7555	1030.76	50.7555	154.93
50.8288	1030.08	50.8288	155.002
50.902	1030.48	50.902	155.293
50.9753	1030.42	50.9753	155.308
51.0485	1032.08	51.0485	155.498
51.1217	1032.94	51.1217	155.638
51.195	1032.35	51.195	155.466
51.2682	1032.1	51.2682	155.162
51.3415	1030.81	51.3415	155.075
51.4147	1031.17	51.4147	155.028
51.4879	1031.36	51.4879	155.126
51.5612	1032.56	51.5612	155.152
51.6344	1032.03	51.6344	155.27
51.7077	1031.25	51.7077	155.292
51.7809	1032.18	51.7809	155.313
51.8541	1033.82	51.8541	155.537
51.9274	1033.47	51.9274	155.467
52.0006	1032.88	52.0006	155.446
52.0739	1033.75	52.0739	155.383
52.1471	1034.31	52.1471	155.121
52.2204	1033.3	52.2204	154.966
52.2936	1033.72	52.2936	155.139
52.3668	1034.41	52.3668	155.19
52.4401	1033.64	52.4401	155.101
52.5133	1034.99	52.5133	155.298
52.5866	1032.97	52.5866	155.143
52.6598	1033.69	52.6598	155.209
52.733	1034.42	52.733	155.119
52.8063	1033.69	52.8063	155.103
52.8795	1033.32	52.8795	155.219
52.9528	1034.08	52.9528	155.096
53.026	1034.99	53.026	155.141
53.0992	1034.69	53.0992	155.198
53.1725	1035.08	53.1725	155.376
53.2457	1035.54	53.2457	155.398
53.319	1034.91	53.319	155.342
53.3922	1035.22	53.3922	155.407
53.4654	1035.81	53.4654	155.448
53.5387	1033.97	53.5387	155.386
53.6119	1034.48	53.6119	155.575
53.6852	1035.08	53.6852	155.596
53.7584	1034.9	53.7584	155.501
53.8316	1034.84	53.8316	155.725
53.9049	1035.53	53.9049	156.062
53.9781	1035.62	53.9781	155.982
54.0514	1034.86	54.0514	155.85
54.1246	1036.51	54.1246	155.878
54.1978	1036.45	54.1978	155.661
54.2711	1035.73	54.2711	155.725
54.3443	1034.39	54.3443	155.902
54.4176	1034.91	54.4176	155.871
54.4908	1035.14	54.4908	155.915
54.564	1034.94	54.564	156.13
54.6373	1035.03	54.6373	156.169
54.7105	1036.03	54.7105	156.047
54.7838	1035.96	54.7838	155.88
54.857	1036.73	54.857	155.869
54.9302	1034.88	54.9302	155.828
55.0035	1036.61	55.0035	155.867
55.0767	1036.13	55.0767	155.729
55.15	1035.67	55.15	155.786
55.2232	1036.6	55.2232	156.016
55.2964	1035.44	55.2964	155.97
55.3697	1037.34	55.3697	155.795
55.4429	1037.44	55.4429	155.968
55.5162	1036.84	55.5162	155.953
55.5894	1037.11	55.5894	155.904
55.6626	1036.56	55.6626	155.87
55.7359	1036.62	55.7359	156.063
55.8091	1036.94	55.8091	156.112
55.8824	1036.75	55.8824	155.963
55.9556	1036.7	55.9556	156.09
56.0288	1037.82	56.0288	156.112
56.1021	1037.32	56.1021	155.898
56.1753	1037.64	56.1753	155.845
56.2486	1037.61	56.2486	155.917
56.3218	1037.34	56.3218	156.028
56.395	1038.28	56.395	156
56.4683	1037.34	56.4683	156.125
56.5415	1037.65	56.5415	156.039
56.6148	1037.85	56.6148	156.186
56.688	1037.74	56.688	156.107
56.7613	1037.82	56.7613	155.966
56.8345	1038.38	56.8345	155.984
56.9077	1038.21	56.9077	155.906
56.981	1038.93	56.981	155.917
57.0542	1037.96	57.0542	155.84
57.1275	1039.47	57.1275	155.762
57.2007	1038.67	57.2007	155.975
57.2739	1038.01	57.2739	155.951
57.3472	1038.62	57.3472	155.968
57.4204	1038.25	57.4204	155.733
57.4937	1039.13	57.4937	155.798
57.5669	1039.45	57.5669	155.828
57.6401	1039.02	57.6401	155.934
57.7134	1038.15	57.7134	155.713
57.7866	1039.9	57.7866	155.537
57.8599	1039.55	57.8599	155.789
57.9331	1039.88	57.9331	155.868
58.0063	1038.78	58.0063	155.752
58.0796	1039.65	58.0796	155.736
58.1528	1038.69	58.1528	155.792
58.2261	1039.15	58.2261	155.835
58.2993	1039.61	58.2993	155.989
58.3725	1039.97	58.3725	155.942
58.4458	1039.39	58.4458	155.938
58.519	1038.96	58.519	155.764
58.5923	1038.52	58.5923	155.808
58.6655	1038.51	58.6655	155.805
58.7387	1038.92	58.7387	155.699
58.812	1039.65	58.812	155.485
58.8852	1039.34	58.8852	155.541
58.9585	1039.97	58.9585	155.573
59.0317	1040.14	59.0317	155.573
59.1049	1040.6	59.1049	155.647
59.1782	1040.51	59.1782	155.625
59.2514	1040.12	59.2514	155.774
59.3247	1040.78	59.3247	155.708
59.3979	1040.75	59.3979	155.684
59.4711	1039.2	59.4711	155.611
59.5444	1038.99	59.5444	155.583
59.6176	1040.15	59.6176	155.694
59.6909	1039.34	59.6909	155.716
59.7641	1039.6	59.7641	155.646
59.8373	1038.72	59.8373	155.66
59.9106	1038.66	59.9106	155.749
59.9838	1039.25	59.9838	156.096
60.0571	1038.47	60.0571	155.99
60.1303	1039.94	60.1303	155.888
60.2035	1040.2	60.2035	155.916
60.2768	1039.75	60.2768	156.069
60.35	1039.24	60.35	156.055
60.4233	1039.36	60.4233	156.052
60.4965	1039.81	60.4965	156.249
60.5697	1038.97	60.5697	156.031
60.643	1037.94	60.643	156.058
60.7162	1038.13	60.7162	156.226
60.7895	1039.57	60.7895	155.975
60.8627	1039.5	60.8627	155.986
60.9359	1039.97	60.9359	156.201
61.0092	1037.45	61.0092	155.953
61.0824	1037.69	61.0824	155.88
61.1557	1036.81	61.1557	155.96
61.2289	1037.73	61.2289	155.861
61.3022	1036.88	61.3022	155.771
61.3754	1038.17	61.3754	155.805
61.4486	1037.49	61.4486	155.83
61.5219	1038.52	61.5219	155.812
61.5951	1036.83	61.5951	155.987
61.6684	1037.11	61.6684	156.036
61.7416	1038.57	61.7416	155.779
61.8148	1037.16	61.8148	155.88
61.8881	1038.54	61.8881	155.939
61.9613	1037.69	61.9613	155.822
62.0346	1038.06	62.0346	155.893
62.1078	1038.06	62.1078	155.942
62.181	1038.45	62.181	156.057
62.2543	1038.74	62.2543	156.041
62.3275	1038.45	62.3275	156.109
62.4008	1039.35	62.4008	155.968
62.474	1038.52	62.474	155.851
62.5472	1038.45	62.5472	155.753
62.6205	1038.66	62.6205	155.641
62.6937	1038.36	62.6937	155.647
62.767	1039.19	62.767	155.683
62.8402	1038.47	62.8402	155.715
62.9134	1039.3	62.9134	155.549
62.9867	1039.26	62.9867	155.562
63.0599	1038.44	63.0599	155.601
63.1332	1039.32	63.1332	155.534
63.2064	1040.25	63.2064	155.711
63.2796	1040.86	63.2796	155.704
63.3529	1039.85	63.3529	155.631
63.4261	1039.9	63.4261	155.754
63.4994	1040.03	63.4994	155.805
63.5726	1039.95	63.5726	155.811
63.6458	1040.13	63.6458	155.725
63.7191	1040.36	63.7191	155.749
63.7923	1041.48	63.7923	155.797
63.8656	1039.92	63.8656	155.812
63.9388	1041.25	63.9388	155.909
64.012	1040.22	64.012	155.769
64.0853	1041.81	64.0853	155.998
64.1585	1041.08	64.1585	156.088
64.2318	1040.53	64.2318	155.884
64.305	1040.82	64.305	155.898
64.3782	1040.1	64.3782	155.861
64.4515	1040.86	64.4515	155.959
64.5247	1039.77	64.5247	155.959
64.598	1038.59	64.598	156.023
64.6712	1039.65	64.6712	156.271
64.7444	1039.52	64.7444	156.221
64.8177	1039.26	64.8177	156.193
64.8909	1038.74	64.8909	156.099
64.9642	1039.69	64.9642	156.306
65.0374	1039.56	65.0374	156.351
65.1106	1039.58	65.1106	156.324
65.1839	1040.35	65.1839	156.421
65.2571	1039.63	65.2571	156.436
65.3304	1039.53	65.3304	156.168
65.4036	1038.78	65.4036	156.15
65.4768	1038.08	65.4768	155.933
65.5501	1039.45	65.5501	155.943
65.6233	1038.84	65.6233	155.801
65.6966	1038.63	65.6966	155.923
65.7698	1038.49	65.7698	155.881
65.8431	1039.63	65.8431	155.564
65.9163	1039.17	65.9163	155.583
65.9895	1039.85	65.9895	155.545
66.0628	1039.59	66.0628	155.7
66.136	1040.24	66.136	155.549
66.2093	1040	66.2093	155.639
66.2825	1039.7	66.2825	155.385
66.3557	1040.71	66.3557	155.565
66.429	1039.93	66.429	155.668
66.5022	1040.62	66.5022	155.531
66.5755	1041.63	66.5755	155.756
66.6487	1040.4	66.6487	155.733
66.7219	1039.75	66.7219	155.595
66.7952	1039.51	66.7952	155.475
66.8684	1037.96	66.8684	155.51
66.9417	1038.63	66.9417	155.395
67.0149	1038.4	67.0149	155.326
67.0881	1039.15	67.0881	155.334
67.1614	1038.63	67.1614	155.259
67.2346	1038.23	67.2346	155.372
67.3079	1037.84	67.3079	155.563
67.3811	1037.76	67.3811	155.56
67.4543	1039.44	67.4543	155.626
67.5276	1039.51	67.5276	155.531
67.6008	1037.9	67.6008	155.794
67.6741	1038.71	67.6741	156.008
67.7473	1037.86	67.7473	156.02
67.8205	1037.98	67.8205	156.006
67.8938	1038.23	67.8938	155.994
67.967	1038.99	67.967	155.973
68.0403	1038.76	68.0403	156.152
68.1135	1038.68	68.1135	156.04
68.1867	1039.06	68.1867	156.004
68.26	1038.82	68.26	156.018
68.3332	1039.57	68.3332	156.087
68.4065	1039.18	68.4065	155.825
68.4797	1040.15	68.4797	155.801
68.5529	1039.72	68.5529	155.718
68.6262	1040.1	68.6262	155.557
68.6994	1038.77	68.6994	155.549
68.7727	1039.63	68.7727	155.631
68.8459	1038.74	68.8459	155.585
68.9191	1038.5	68.9191	155.505
68.9924	1039.23	68.9924	155.571
69.0656	1037.91	69.0656	155.523
69.1389	1038.62	69.1389	155.419
69.2121	1039.37	69.2121	155.42
69.2853	1038.42	69.2853	155.388
69.3586	1038.62	69.3586	155.363
69.4318	1038.04	69.4318	155.402
69.5051	1038.84	69.5051	155.621
69.5783	1038.34	69.5783	155.569
69.6515	1038.97	69.6515	155.639
69.7248	1039.56	69.7248	155.654
69.798	1039.02	69.798	155.808
69.8713	1038.52	69.8713	155.639
69.9445	1038.02	69.9445	155.746
70.0177	1037.94	70.0177	155.813
70.091	1037.28	70.091	155.786
70.1642	1038.31	70.1642	155.781
70.2375	1038.6	70.2375	155.728
70.3107	1038.58	70.3107	155.855
70.384	1038.3	70.384	156.122
70.4572	1039.36	70.4572	156.181
70.5304	1038.19	70.5304	156.243
70.6037	1038.37	70.6037	156.157
70.6769	1037.98	70.6769	155.869
70.7502	1037.34	70.7502	155.821
70.8234	1037.14	70.8234	155.827
