# Supplementary material for: One-Step Purification of Microbially Produced Hydrophobic Terpenes via Process Chromatography
Source: Front Bioeng Biotechnol. 2019 Jul 29;7:185. doi: 10.3389/fbioe.2019.00185 (PMC6681792; doi:10.3389/fbioe.2019.00185)
Supplement: Supplementary file 6 [file Data_Sheet_5.xlsx]

## Sheet: Overview Caryo
Data Sheet 5	Adsorption Data of b-caryophyllene on different adsorbents
		Caryophyllene
Adsorber	Solvent	Concentration [g/L]	Equilibrium Concentration [g/L]	STD Equilibrium Concentration	Load [g/g]	STD Load	Solvent Concentration [%]
Bio-Beads SM-2	ACN	0.2	0.181944	0.0277041	0.000357986	0.000548262	60
		0.6	0.418133	0.00296208	0.00353504	0.000188763	60
		1	0.570572	0.00769927	0.00855556	0.000556607	60
		0.2	0.2	3.39935e-17	0	0	80
		0.6	0.474112	0.0132443	0.00246342	0.000233445	80
		1	0.659288	0.00637564	0.00666787	0.00024044	80
		0.2	0.2	3.39935e-17	0	0	100
		0.6	0.6	0	0	0	100
		1	0.929399	0.0112561	0.00141076	0.00020278	100
Bio-Beads S-X12		0.2	0.181944	0.0277041	0.000342698	0.00052489	60
		0.6	0.418133	0.00296208	0.00360505	2.22125e-05	60
		1	0.570572	0.00769927	0.00858107	0.000517146	60
		0.2	0.2	3.39935e-17	0	0	80
		0.6	0.474112	0.0132443	0.00249653	0.000281996	80
		1	0.659288	0.00637564	0.00689276	0.000248121	80
		0.2	0.2	3.39935e-17	0	0	100
		0.6	0.6	0	0	0	100
		1	0.929399	0.0112561	0.00138623	0.000238529	100
Polygoprep C18		0.2	0.162963	0.00719149	0.000727259	0.000155357	60
		0.6	0.410743	0.0129252	0.00370597	0.000219416	60
		1	0.578707	0.0150239	0.00830186	0.000290848	60
		0.2	0.197449	0.00276068	5.05221e-05	5.44734e-05	80
		0.6	0.478063	0.0113063	0.00236111	0.000172745	80
		1	0.719468	0.0178949	0.0053742	0.000133489	80
		0.2	0.2	3.39935e-17	0	0	100
		0.6	0.6	0	0	0	100
		1	0.999491	0.000881037	9.99345e-06	1.73092e-05	100
Rensa PY		0.2	0.116668	0.00864025	0.00163837	0.000178961	60
		0.6	0.28389	0.006187	0.00629317	0.000224894	60
		1	0.466465	0.00973469	0.010589	0.000332977	60
		0.2	0.187899	0.0050909	0.000240958	0.000103076	80
		0.6	0.433839	0.00917628	0.00329772	0.000235753	80
		1	0.640304	0.0216958	0.00702339	0.00041996	80
		0.2	0.2	3.39935e-17	0	0	100
		0.6	0.597837	0.003747	4.21702e-05	7.3041e-05	100
		1	0.98452	0.0138397	0.000313526	0.000282882	100
Rensa RP		0.2	0.0976467	0.039854	0.00200448	0.000779053	60
		0.6	0.199826	0.0449952	0.00795524	0.000630515	60
		1	0.334567	0.0557855	0.0129994	0.00120488	60
		0.2	0.165251	0.00624126	0.000676729	0.000140786	80
		0.6	0.370476	0.0178355	0.00451978	0.000331744	80
		1	0.547196	0.04019	0.00924442	0.000757856	80
		0.2	0.2	3.39935e-17	0	0	100
		0.6	0.588465	0.0021373	0.000227278	4.0362e-05	100
		1	0.952252	0.000555166	0.000965504	2.66494e-05	100
Silica gel 60		0.2	0.192831	0.00469627	0.000139609	9.57423e-05	60
		0.6	0.482514	0.0224044	0.00232102	0.00038677	60
		1	0.707519	0.0236564	0.00587761	0.0005285	60
		0.2	0.2	3.39935e-17	0	0	80
		0.6	0.534139	0.00547462	0.00131136	9.27511e-05	80
		1	0.822377	0.0113645	0.00349377	0.000343471	80
		0.2	0.2	3.39935e-17	0	0	100
		0.6	0.6	0	0	0	100
		1	1	0	0	0	100
XAD-2		0.2	0.089396	0.024083	0.00220066	0.000521912	60
		0.6	0.262796	0.0701125	0.00678211	0.00158235	60
		1	0.402048	0.0988655	0.0116277	0.00216501	60
		0.2	0.131485	0.0180249	0.00133688	0.000357343	80
		0.6	0.368345	0.0131094	0.00470252	0.000403278	80
		1	0.471584	0.0506472	0.00992685	0.00084637	80
		0.2	0.2	3.39935e-17	0	0	100
		0.6	0.562623	0.01417	0.000760824	0.000291001	100
		1	0.892452	0.00865662	0.00217362	0.000170862	100
XAD-7		0.2	0.120318	0.0144936	0.00158783	0.000248946	60
		0.6	0.249708	0.0114383	0.00692837	4.03212e-05	60
		1	0.406354	0.0229859	0.0120642	0.000304311	60
		0.2	0.181782	0.00886212	0.000366441	0.000178767	80
		0.6	0.429041	0.011104	0.00342983	0.000238125	80
		1	0.632257	0.0146387	0.00739007	0.000124166	80
		0.2	0.2	3.39935e-17	0	0	100
		0.6	0.593733	0.00707309	0.000127602	0.000143878	100
		1	0.957148	0.00528159	0.000841487	0.000126029	100
Bio-Beads SM-2	EtOH	0.2	0.18149	0.0177405	0.000348469	0.000322775	60
		0.6	0.392009	0.0953307	0.00411916	0.00209892	60
		1	0.606057	0.0624791	0.00789398	0.00118798	60
		0.2	0.183508	0.0285644	0.000312047	0.000540481	80
		0.6	0.492789	0.0233567	0.00199669	0.00038097	80
		1	0.784749	0.025957	0.00418617	0.000419407	80
		0.2	0.2	3.39935e-17	0	0	100
		0.6	0.6	0	0	0	100
		1	1	0	0	0	100
Bio-Beads S-X12		0.2	0.173345	0.00843951	0.000549042	0.000171139	60
		0.6	0.44852	0.053751	0.0029788	0.00103791	60
		1	0.587705	0.0592766	0.00818144	0.00124231	60
		0.2	0.2	3.39935e-17	0	0	80
		0.6	0.579436	0.0213394	0.000409412	0.000419959	80
		1	0.868366	0.0276952	0.00256783	0.000647221	80
		0.2	0.2	3.39935e-17	0	0	100
		0.6	0.6	0	0	0	100
		1	1	0	0	0	100
Polygoprep C18		0.2	0.149392	0.00665773	0.00101653	0.00012485	60
		0.6	0.410621	0.0163731	0.00367961	0.000230606	60
		1	0.531344	0.0674854	0.00898966	0.000946266	60
		0.2	0.183475	0.0148417	0.000326252	0.00029625	80
		0.6	0.527772	0.00813894	0.001433	0.000190192	80
		1	0.806613	0.0467844	0.00371777	0.000789446	80
		0.2	0.2	3.39935e-17	0	0	100
		0.6	0.6	0	0	0	100
		1	1	0	0	0	100
Rensa PY		0.2	0.15316	0.00889292	0.000923039	0.000135255	60
		0.6	0.398159	0.0133538	0.00409087	0.000211349	60
		1	0.602549	0.0706642	0.00811924	0.00131209	60
		0.2	0.2	3.39935e-17	0	0	80
		0.6	0.54789	0.00845716	0.0010206	0.000144485	80
		1	0.85229	0.0145404	0.00285236	0.000242843	80
		0.2	0.2	3.39935e-17	0	0	100
		0.6	0.6	0	0	0	100
		1	1	0	0	0	100
Rensa RP		0.2	0.0273585	0.0196543	0.00346419	0.000442895	60
		0.6	0.155744	0.0781108	0.0089558	0.00127387	60
		1	0.277281	0.0134276	0.0148861	0.000139648	60
		0.2	0.144506	0.0018168	0.00111789	5.42407e-05	80
		0.6	0.406881	0.0334886	0.00387061	0.000688596	80
		1	0.646899	0.00594825	0.00704684	0.000158	80
		0.2	0.2	3.39935e-17	0	0	100
		0.6	0.6	0	0	0	100
		1	1	0	0	0	100
Silica gel 60		0.2	0.179629	0.0135831	0.00039923	0.000270241	60
		0.6	0.478685	0.0252661	0.0023937	0.000556798	60
		1	0.677569	0.0404493	0.00627658	0.000798757	60
		0.2	0.2	3.39935e-17	0	0	80
		0.6	0.547896	0.0263812	0.00103852	0.000533641	80
		1	1	0	0	0	80
		0.2	0.2	3.39935e-17	0	0	100
		0.6	0.6	0	0	0	100
		1	1	0	0	0	100
XAD-2		0.2	0.17212	0.0334838	0.000551597	0.000661483	60
		0.6	0.342293	0.0122074	0.00513697	0.000363432	60
		1	0.511055	0.0476888	0.0100188	0.000908162	60
		0.2	0.193951	0.0104778	0.00012258	0.000212315	80
		0.6	0.492245	0.012834	0.00207905	0.0002552	80
		1	0.743416	0.125808	0.00502724	0.00241799	80
		0.2	0.2	3.39935e-17	0	0	100
		0.6	0.6	0	0	0	100
		1	1	0	0	0	100
XAD-7		0.2	0.160479	0.0214646	0.000790218	0.000409775	60
		0.6	0.374604	0.00939263	0.00446843	0.000229145	60
		1	0.570829	0.0225245	0.00892336	0.000389627	60
		0.2	0.2	3.39935e-17	0	0	80
		0.6	0.595469	0.00661344	8.94047e-05	0.000130126	80
		1	0.97364	0.0229757	0.000519361	0.000450568	80
		0.2	0.2	3.39935e-17	0	0	100
		0.6	0.6	0	0	0	100
		1	1	0	0	0	100

## Sheet: DoE
			CARYOPHYLLENE
STD	run		factor 1: solvent concentration (vol%)	factor 2: solute concentration (mg/mL)	volume stock solution (3 g/L) µL	volume organic solvent (µL)	volume water (µL)	factor 3: adsorbent	factor 4: solvent			CARYOPHYLLENE: weight amount of resin (mg)	CARYOPHYLLENE: HPLC injection volume (µL)	CARYOPHYLLENE: solute concentration in supernatant (g/L)	CARYOPHYLLENE: solute concentration (g/L)	Solute concentration (g/L)	Solute Concentration STD	load (g/g)	Mean Value Load (g/g)	STD load	Concentration	Solvent Concentration		CARYOPHYLLENE: specific surface area adsorbent (m^2/g)	CARYOPHYLLENE: solute concentration related to specific surface area (to compare different resins) (?)
1			60	0.2	13.3333	106.667	80	Bio-Beads SM-2	ACN	1	D1	10.1	20	0.150047	0.150047	0.181944	0.0277041	0.000989168	0.000357986	0.000548262	0.2	60
2			60	0.2	13.3333	106.667	80	Bio-Beads SM-2	ACN	2	D2	9.9	20	0.206459	0.2			0
3			60	0.2	13.3333	106.667	80	Bio-Beads SM-2	ACN	3	D3	9.94	20	0.195786	0.195786			8.47887e-05
4			60	0.6	40	80	80	Bio-Beads SM-2	ACN	13	E1	9.53	20	0.421255	0.421255	0.418133	0.00296208	0.00375121	0.00353504	0.000188763	0.6	60
5			60	0.6	40	80	80	Bio-Beads SM-2	ACN	14	E2	10.7	20	0.415362	0.415362			0.00345118
6			60	0.6	40	80	80	Bio-Beads SM-2	ACN	15	E3	10.71	20	0.417783	0.417783			0.00340275
7			60	1	66.6667	53.3333	80	Bio-Beads SM-2	ACN	7	D7	10.38	20	0.579352	0.579352	0.570572	0.00769927	0.00810497	0.00855556	0.000556607	1	60
8			60	1	66.6667	53.3333	80	Bio-Beads SM-2	ACN	8	D8	10.32	20	0.567389	0.567389			0.00838393
9			60	1	66.6667	53.3333	80	Bio-Beads SM-2	ACN	9	D9	9.48	20	0.564974	0.564974			0.00917776
10			80	0.2	13.3333	146.667	40	Bio-Beads SM-2	ACN	19	E7	10.9	20	0.234344	0.2	0.2	3.39935e-17	0	0	0	0.2	80
11			80	0.2	13.3333	146.667	40	Bio-Beads SM-2	ACN	20	E8	9.45	20	0.226411	0.2			0
12			80	0.2	13.3333	146.667	40	Bio-Beads SM-2	ACN	21	E9	10.5	20	0.208944	0.2			0
13			80	0.6	40	120	40	Bio-Beads SM-2	ACN	25	F1	10.8	20	0.467065	0.467065	0.474112	0.0132443	0.00246176	0.00246342	0.000233445	0.6	80
14			80	0.6	40	120	40	Bio-Beads SM-2	ACN	26	F2	10.37	20	0.463138	0.463138			0.00263958
15			80	0.6	40	120	40	Bio-Beads SM-2	ACN	27	F3	10	20	0.483828	0.483828			0.00232344
16			80	0.6	40	120	40	Bio-Beads SM-2	ACN	28	F4	9.97	20	0.492453	0.492453			0.00215741
17			80	0.6	40	120	40	Bio-Beads SM-2	ACN	29	F5	9.94	20	0.464074	0.464074			0.00273493
18			80	1	66.6667	93.3333	40	Bio-Beads SM-2	ACN	22	E10	10.45	20	0.652575	0.652575	0.659288	0.00637564	0.00664928	0.00666787	0.00024044	1	80
19			80	1	66.6667	93.3333	40	Bio-Beads SM-2	ACN	23	E11	9.83	20	0.660026	0.660026			0.00691707
20			80	1	66.6667	93.3333	40	Bio-Beads SM-2	ACN	24	E12	10.4	20	0.665262	0.665262			0.00643727
21			100	0.2	13.3333	186.667	0	Bio-Beads SM-2	ACN	4	D4	9.61	20	0.256953	0.2	0.2	3.39935e-17	0	0	0	0.2	100
22			100	0.2	13.3333	186.667	0	Bio-Beads SM-2	ACN	5	D5	10.07	20	0.266566	0.2			0
23			100	0.2	13.3333	186.667	0	Bio-Beads SM-2	ACN	6	D6	10.34	20	0.267525	0.2			0
24			100	0.6	40	160	0	Bio-Beads SM-2	ACN	16	E4	10.62	20	0.60842	0.6	0.6	0	0	0	0	0.6	100
25			100	0.6	40	160	0	Bio-Beads SM-2	ACN	17	E5	9.68	20	0.62141	0.6			0
26			100	0.6	40	160	0	Bio-Beads SM-2	ACN	18	E6	9.8	20	0.617554	0.6			0
27			100	1	66.6667	133.333	0	Bio-Beads SM-2	ACN	10	D10	10.29	20	0.927026	0.927026	0.929399	0.0112561	0.00141835	0.00141076	0.00020278	1	100
28			100	1	66.6667	133.333	0	Bio-Beads SM-2	ACN	11	D11	9.69	20	0.941652	0.941652			0.00120429
29			100	1	66.6667	133.333	0	Bio-Beads SM-2	ACN	12	D12	10	20	0.919518	0.919518			0.00160964
30			60	0.2	13.3333	106.667	80	Bio-Beads S-X12	ACN	1	A1	10.55	20	0.150047	0.150047	0.181944	0.0277041	0.000946976	0.000342698	0.00052489	0.2	60
31			60	0.2	13.3333	106.667	80	Bio-Beads S-X12	ACN	2	A2	10.2	20	0.206459	0.2			0
32			60	0.2	13.3333	106.667	80	Bio-Beads S-X12	ACN	3	A3	10.39	20	0.195786	0.195786			8.11165e-05
33			60	0.6	40	80	80	Bio-Beads S-X12	ACN	13	B1	9.87	20	0.421255	0.421255	0.418133	0.00296208	0.00362199	0.00360505	2.22125e-05	0.6	60
34			60	0.6	40	80	80	Bio-Beads S-X12	ACN	14	B2	10.22	20	0.415362	0.415362			0.00361327
35			60	0.6	40	80	80	Bio-Beads S-X12	ACN	15	B3	10.18	20	0.417783	0.417783			0.0035799
36			60	1	66.6667	53.3333	80	Bio-Beads S-X12	ACN	7	A7	10.53	20	0.579352	0.579352	0.570572	0.00769927	0.00798952	0.00858107	0.000517146	1	60
37			60	1	66.6667	53.3333	80	Bio-Beads S-X12	ACN	8	A8	9.67	20	0.567389	0.567389			0.00894749
38			60	1	66.6667	53.3333	80	Bio-Beads S-X12	ACN	9	A9	9.88	20	0.564974	0.564974			0.00880619
39			80	0.2	13.3333	146.667	40	Bio-Beads S-X12	ACN	19	B7	10.44	20	0.234344	0.2	0.2	3.39935e-17	0	0	0	0.2	80
40			80	0.2	13.3333	146.667	40	Bio-Beads S-X12	ACN	20	B8	10.54	20	0.226411	0.2			0
41			80	0.2	13.3333	146.667	40	Bio-Beads S-X12	ACN	21	B9	10.7	20	0.208944	0.2			0
42			80	0.6	40	120	40	Bio-Beads S-X12	ACN	25	C1	10.06	20	0.467065	0.467065	0.474112	0.0132443	0.00264284	0.00249653	0.000281996	0.6	80
43			80	0.6	40	120	40	Bio-Beads S-X12	ACN	26	C2	9.56	20	0.463138	0.463138			0.00286322
44			80	0.6	40	120	40	Bio-Beads S-X12	ACN	27	C3	10.02	20	0.483828	0.483828			0.0023188
45			80	0.6	40	120	40	Bio-Beads S-X12	ACN	28	C4	10.07	20	0.492453	0.492453			0.00213599
46			80	0.6	40	120	40	Bio-Beads S-X12	ACN	29	C5	10.78	20	0.464074	0.464074			0.00252182
47			80	1	66.6667	93.3333	40	Bio-Beads S-X12	ACN	22	B10	9.8	20	0.652575	0.652575	0.659288	0.00637564	0.00709031	0.00689276	0.000248121	1	80
48			80	1	66.6667	93.3333	40	Bio-Beads S-X12	ACN	23	B11	10.28	20	0.660026	0.660026			0.00661428
49			80	1	66.6667	93.3333	40	Bio-Beads S-X12	ACN	24	B12	9.6	20	0.665262	0.665262			0.00697371
50			100	0.2	13.3333	186.667	0	Bio-Beads S-X12	ACN	4	A4	10.45	20	0.256953	0.2	0.2	3.39935e-17	0	0	0	0.2	100
51			100	0.2	13.3333	186.667	0	Bio-Beads S-X12	ACN	5	A5	10.29	20	0.266566	0.2			0
52			100	0.2	13.3333	186.667	0	Bio-Beads S-X12	ACN	6	A6	9.74	20	0.267525	0.2			0
53			100	0.6	40	160	0	Bio-Beads S-X12	ACN	16	B4	9.68	20	0.60842	0.6	0.6	0	0	0	0	0.6	100
54			100	0.6	40	160	0	Bio-Beads S-X12	ACN	17	B5	10.57	20	0.62141	0.6			0
55			100	0.6	40	160	0	Bio-Beads S-X12	ACN	18	B6	9.97	20	0.617554	0.6			0
56			100	1	66.6667	133.333	0	Bio-Beads S-X12	ACN	10	A10	10.06	20	0.927026	0.927026	0.929399	0.0112561	0.00145078	0.00138623	0.000238529	1	100
57			100	1	66.6667	133.333	0	Bio-Beads S-X12	ACN	11	A11	10.4	20	0.941652	0.941652			0.00112208
58			100	1	66.6667	133.333	0	Bio-Beads S-X12	ACN	12	A12	10.15	20	0.919518	0.919518			0.00158585
59			60	0.2	13.3333	106.667	80	Polygoprep C18	ACN	1	A1	10.27	20	0.16306	0.16306	0.162963	0.00719149	0.000719377	0.000727259	0.000155357	0.2	60
60			60	0.2	13.3333	106.667	80	Polygoprep C18	ACN	2	A2	9.99	20	0.155724	0.155724			0.000886406
61			60	0.2	13.3333	106.667	80	Polygoprep C18	ACN	3	A3	10.38	20	0.170106	0.170106			0.000575992
62			60	0.6	40	80	80	Polygoprep C18	ACN	13	B1	10.32	20	0.399395	0.399395	0.410743	0.0129252	0.00388769	0.00370597	0.000219416	0.6	60
63			60	0.6	40	80	80	Polygoprep C18	ACN	14	B2	10.19	20	0.408021	0.408021			0.00376799
64			60	0.6	40	80	80	Polygoprep C18	ACN	15	B3	10.12	20	0.424812	0.424812			0.00346221
65			60	1	66.6667	53.3333	80	Polygoprep C18	ACN	7	A7	9.98	20	0.579915	0.579915	0.578707	0.0150239	0.00841854	0.00830186	0.000290848	1	60
66			60	1	66.6667	53.3333	80	Polygoprep C18	ACN	8	A8	10.26	20	0.563116	0.563116			0.00851626
67			60	1	66.6667	53.3333	80	Polygoprep C18	ACN	9	A9	10.21	20	0.593091	0.593091			0.00797079
68			80	0.2	13.3333	146.667	40	Polygoprep C18	ACN	19	B7	10.02	20	0.197829	0.197829	0.197449	0.00276068	4.33333e-05	5.05221e-05	5.44734e-05	0.2	80
69			80	0.2	13.3333	146.667	40	Polygoprep C18	ACN	20	B8	10.13	20	0.194518	0.194518			0.000108233
70			80	0.2	13.3333	146.667	40	Polygoprep C18	ACN	21	B9	10.97	20	0.202621	0.2			0
71			80	0.6	40	120	40	Polygoprep C18	ACN	25	C1	10.39	20	0.466711	0.466711	0.478063	0.0113063	0.00256572	0.00236111	0.000172745	0.6	80
72			80	0.6	40	120	40	Polygoprep C18	ACN	26	C2	10.09	20	0.492343	0.492343			0.00213393
73			80	0.6	40	120	40	Polygoprep C18	ACN	27	C3	10.81	20	0.476845	0.476845			0.00227854
74			80	0.6	40	120	40	Polygoprep C18	ACN	28	C4	9.73	20	0.486578	0.486578			0.00233139
75			80	0.6	40	120	40	Polygoprep C18	ACN	29	C5	10.59	20	0.467838	0.467838			0.00249598
76			80	1	66.6667	93.3333	40	Polygoprep C18	ACN	22	B10	10.07	20	0.734609	0.734609	0.719468	0.0178949	0.00527092	0.0053742	0.000133489	1	80
77			80	1	66.6667	93.3333	40	Polygoprep C18	ACN	23	B11	10.87	20	0.69972	0.69972			0.00552493
78			80	1	66.6667	93.3333	40	Polygoprep C18	ACN	24	B12	10.36	20	0.724075	0.724075			0.00532674
79			100	0.2	13.3333	186.667	0	Polygoprep C18	ACN	4	A4	9.83	20	0.240711	0.2	0.2	3.39935e-17	0	0	0	0.2	100
80			100	0.2	13.3333	186.667	0	Polygoprep C18	ACN	5	A5	9.99	20	0.238456	0.2			0
81			100	0.2	13.3333	186.667	0	Polygoprep C18	ACN	6	A6	10.09	20	0.242199	0.2			0
82			100	0.6	40	160	0	Polygoprep C18	ACN	16	B4	9.66	20	0.623238	0.6	0.6	0	0	0	0	0.6	100
83			100	0.6	40	160	0	Polygoprep C18	ACN	17	B5	10.36	20	0.631386	0.6			0
84			100	0.6	40	160	0	Polygoprep C18	ACN	18	B6	10.13	20	0.630832	0.6			0
85			100	1	66.6667	133.333	0	Polygoprep C18	ACN	10	A10	9.83	20	1.02168	1	0.999491	0.000881037	0	9.99345e-06	1.73092e-05	1	100
86			100	1	66.6667	133.333	0	Polygoprep C18	ACN	11	A11	10.18	20	0.998474	0.998474			2.99804e-05
87			100	1	66.6667	133.333	0	Polygoprep C18	ACN	12	A12	9.65	20	1.03243	1			0
88			60	0.2	13.3333	106.667	80	Rensa PY	ACN	1	D1	10.27	20	0.122192	0.122192	0.116668	0.00864025	0.00151525	0.00163837	0.000178961	0.2	60
89			60	0.2	13.3333	106.667	80	Rensa PY	ACN	2	D2	10.14	20	0.121101	0.121101			0.00155619
90			60	0.2	13.3333	106.667	80	Rensa PY	ACN	3	D3	10.12	20	0.106711	0.106711			0.00184366
91			60	0.6	40	80	80	Rensa PY	ACN	13	E1	9.86	20	0.277424	0.277424	0.28389	0.006187	0.00654312	0.00629317	0.000224894	0.6	60
92			60	0.6	40	80	80	Rensa PY	ACN	14	E2	10.13	20	0.284492	0.284492			0.00622918
93			60	0.6	40	80	80	Rensa PY	ACN	15	E3	10.16	20	0.289754	0.289754			0.0061072
94			60	1	66.6667	53.3333	80	Rensa PY	ACN	7	D7	10.03	20	0.467882	0.467882	0.466465	0.00973469	0.0106105	0.010589	0.000332977	1	60
95			60	1	66.6667	53.3333	80	Rensa PY	ACN	8	D8	10.24	20	0.475413	0.475413			0.0102458
96			60	1	66.6667	53.3333	80	Rensa PY	ACN	9	D9	9.97	20	0.456099	0.456099			0.0109108
97			80	0.2	13.3333	146.667	40	Rensa PY	ACN	19	E7	10.22	20	0.186676	0.186676	0.187899	0.0050909	0.000260744	0.000240958	0.000103076	0.2	80
98			80	0.2	13.3333	146.667	40	Rensa PY	ACN	20	E8	10.06	20	0.19349	0.19349			0.000129423
99			80	0.2	13.3333	146.667	40	Rensa PY	ACN	21	E9	9.9	20	0.183531	0.183531			0.000332707
100			80	0.6	40	120	40	Rensa PY	ACN	25	F1	10.4	20	0.449024	0.449024	0.433839	0.00917628	0.00290338	0.00329772	0.000235753	0.6	80
101			80	0.6	40	120	40	Rensa PY	ACN	26	F2	9.89	20	0.433624	0.433624			0.00336453
102			80	0.6	40	120	40	Rensa PY	ACN	27	F3	9.95	20	0.428956	0.428956			0.00343807
103			80	0.6	40	120	40	Rensa PY	ACN	28	F4	10.2	20	0.432761	0.432761			0.0032792
104			80	0.6	40	120	40	Rensa PY	ACN	29	F5	10	20	0.424829	0.424829			0.00350342
105			80	1	66.6667	93.3333	40	Rensa PY	ACN	22	E10	10.39	20	0.6504	0.6504	0.640304	0.0216958	0.00672955	0.00702339	0.00041996	1	80
106			80	1	66.6667	93.3333	40	Rensa PY	ACN	23	E11	10.25	20	0.6154	0.6154			0.00750439
107			80	1	66.6667	93.3333	40	Rensa PY	ACN	24	E12	10.09	20	0.655112	0.655112			0.00683623
108			100	0.2	13.3333	186.667	0	Rensa PY	ACN	4	D4	10.55	20	0.254123	0.2	0.2	3.39935e-17	0	0	0	0.2	100
109			100	0.2	13.3333	186.667	0	Rensa PY	ACN	5	D5	9.94	20	0.248572	0.2			0
110			100	0.2	13.3333	186.667	0	Rensa PY	ACN	6	D6	10.1	20	0.238271	0.2			0
111			100	0.6	40	160	0	Rensa PY	ACN	16	E4	10.26	20	0.59351	0.59351	0.597837	0.003747	0.000126511	4.21702e-05	7.3041e-05	0.6	100
112			100	0.6	40	160	0	Rensa PY	ACN	17	E5	10.4	20	0.615812	0.6			0
113			100	0.6	40	160	0	Rensa PY	ACN	18	E6	9.99	20	0.604612	0.6			0
114			100	1	66.6667	133.333	0	Rensa PY	ACN	10	D10	10.4	20	1.00529	1	0.98452	0.0138397	0	0.000313526	0.000282882	1	100
115			100	1	66.6667	133.333	0	Rensa PY	ACN	11	D11	10.12	20	0.980219	0.980219			0.000390929
116			100	1	66.6667	133.333	0	Rensa PY	ACN	12	D12	9.7	20	0.973342	0.973342			0.000549649
117			60	0.2	13.3333	106.667	80	Rensa RP	ACN	1	A1	10.21	20	0.0842922	0.0842922	0.0976467	0.039854	0.00226656	0.00200448	0.000779053	0.2	60
118			60	0.2	13.3333	106.667	80	Rensa RP	ACN	2	A2	10.2	20	0.142463	0.142463			0.00112818
119			60	0.2	13.3333	106.667	80	Rensa RP	ACN	3	A3	10.22	20	0.0661849	0.0661849			0.00261869
120			60	0.6	40	80	80	Rensa RP	ACN	13	B1	10.44	20	0.158496	0.158496	0.199826	0.0449952	0.00845793	0.00795524	0.000630515	0.6	60
121			60	0.6	40	80	80	Rensa RP	ACN	14	B2	9.72	20	0.247757	0.247757			0.0072478
122			60	0.6	40	80	80	Rensa RP	ACN	15	B3	9.97	20	0.193224	0.193224			0.00816
123			60	1	66.6667	53.3333	80	Rensa RP	ACN	7	A7	10.34	20	0.361154	0.361154	0.334567	0.0557855	0.0123568	0.0129994	0.00120488	1	60
124			60	1	66.6667	53.3333	80	Rensa RP	ACN	8	A8	10.25	20	0.372085	0.372085			0.012252
125			60	1	66.6667	53.3333	80	Rensa RP	ACN	9	A9	10.14	20	0.270461	0.270461			0.0143893
126			80	0.2	13.3333	146.667	40	Rensa RP	ACN	19	B7	10.59	20	0.17104	0.17104	0.165251	0.00624126	0.000546931	0.000676729	0.000140786	0.2	80
127			80	0.2	13.3333	146.667	40	Rensa RP	ACN	20	B8	10.33	20	0.166073	0.166073			0.000656864
128			80	0.2	13.3333	146.667	40	Rensa RP	ACN	21	B9	10.01	20	0.158639	0.158639			0.000826394
129			80	0.6	40	120	40	Rensa RP	ACN	25	C1	10.13	20	0.393336	0.393336	0.370476	0.0178355	0.00408024	0.00451978	0.000331744	0.6	80
130			80	0.6	40	120	40	Rensa RP	ACN	26	C2	10.05	20	0.379536	0.379536			0.00438734
131			80	0.6	40	120	40	Rensa RP	ACN	27	C3	10.23	20	0.362663	0.362663			0.00464002
132			80	0.6	40	120	40	Rensa RP	ACN	28	C4	10.2	20	0.34585	0.34585			0.00498333
133			80	0.6	40	120	40	Rensa RP	ACN	29	C5	10.16	20	0.370996	0.370996			0.00450795
134			80	1	66.6667	93.3333	40	Rensa RP	ACN	22	B10	9.68	20	0.524309	0.524309	0.547196	0.04019	0.00982833	0.00924442	0.000757856	1	80
135			80	1	66.6667	93.3333	40	Rensa RP	ACN	23	B11	9.69	20	0.593602	0.593602			0.00838799
136			80	1	66.6667	93.3333	40	Rensa RP	ACN	24	B12	10.01	20	0.523677	0.523677			0.00951694
137			100	0.2	13.3333	186.667	0	Rensa RP	ACN	4	A4	10.07	20	0.26198	0.2	0.2	3.39935e-17	0	0	0	0.2	100
138			100	0.2	13.3333	186.667	0	Rensa RP	ACN	5	A5	9.95	20	0.246613	0.2			0
139			100	0.2	13.3333	186.667	0	Rensa RP	ACN	6	A6	10.1	20	0.245679	0.2			0
140			100	0.6	40	160	0	Rensa RP	ACN	16	B4	10.31	20	0.588379	0.588379	0.588465	0.0021373	0.000225432	0.000227278	4.0362e-05	0.6	100
141			100	0.6	40	160	0	Rensa RP	ACN	17	B5	9.96	20	0.590644	0.590644			0.000187871
142			100	0.6	40	160	0	Rensa RP	ACN	18	B6	10.15	20	0.586372	0.586372			0.000268532
143			100	1	66.6667	133.333	0	Rensa RP	ACN	10	A10	9.71	20	0.952875	0.952875	0.952252	0.000555166	0.000970649	0.000965504	2.66494e-05	1	100
144			100	1	66.6667	133.333	0	Rensa RP	ACN	11	A11	10.29	20	0.951809	0.951809			0.000936657
145			100	1	66.6667	133.333	0	Rensa RP	ACN	12	A12	9.69	20	0.952073	0.952073			0.000989205
146			60	0.2	13.3333	106.667	80	Silica gel 60	ACN	1	D1	10.78	20	0.192431	0.192431	0.192831	0.00469627	0.000140427	0.000139609	9.57423e-05	0.2	60
147			60	0.2	13.3333	106.667	80	Silica gel 60	ACN	2	D2	9.92	20	0.188347	0.188347			0.00023494
148			60	0.2	13.3333	106.667	80	Silica gel 60	ACN	3	D3	10.52	20	0.197714	0.197714			4.34601e-05
149			60	0.6	40	80	80	Silica gel 60	ACN	13	E1	9.78	20	0.508116	0.508116	0.482514	0.0224044	0.00187902	0.00232102	0.00038677	0.6	60
150			60	0.6	40	80	80	Silica gel 60	ACN	14	E2	10.28	20	0.466494	0.466494			0.00259739
151			60	0.6	40	80	80	Silica gel 60	ACN	15	E3	10.22	20	0.472932	0.472932			0.00248665
152			60	1	66.6667	53.3333	80	Silica gel 60	ACN	7	D7	9.68	20	0.701065	0.701065	0.707519	0.0236564	0.00617634	0.00587761	0.0005285	1	60
153			60	1	66.6667	53.3333	80	Silica gel 60	ACN	8	D8	10.09	20	0.68776	0.68776			0.0061891
154			60	1	66.6667	53.3333	80	Silica gel 60	ACN	9	D9	10.11	20	0.733733	0.733733			0.0052674
155			80	0.2	13.3333	146.667	40	Silica gel 60	ACN	19	E7	9.78	20	0.210248	0.2	0.2	3.39935e-17	0	0	0	0.2	80
156			80	0.2	13.3333	146.667	40	Silica gel 60	ACN	20	E8	10.1	20	0.214087	0.2			0
157			80	0.2	13.3333	146.667	40	Silica gel 60	ACN	21	E9	9.86	20	0.210926	0.2			0
158			80	0.6	40	120	40	Silica gel 60	ACN	25	F1	9.81	20	0.538966	0.538966	0.534139	0.00547462	0.00124432	0.00131136	9.27511e-05	0.6	80
159			80	0.6	40	120	40	Silica gel 60	ACN	26	F2	10.23	20	0.533271	0.533271			0.00130457
160			80	0.6	40	120	40	Silica gel 60	ACN	27	F3	10.07	20	0.539304	0.539304			0.00120548
161			80	0.6	40	120	40	Silica gel 60	ACN	28	F4	10.32	20	0.525867	0.525867			0.00143669
162			80	0.6	40	120	40	Silica gel 60	ACN	29	F5	9.77	20	0.533285	0.533285			0.00136571
163			80	1	66.6667	93.3333	40	Silica gel 60	ACN	22	E10	9.71	20	0.811138	0.811138	0.822377	0.0113645	0.00389005	0.00349377	0.000343471	1	80
164			80	1	66.6667	93.3333	40	Silica gel 60	ACN	23	E11	10.84	20	0.822129	0.822129			0.00328175
165			80	1	66.6667	93.3333	40	Silica gel 60	ACN	24	E12	10.04	20	0.833863	0.833863			0.0033095
166			100	0.2	13.3333	186.667	0	Silica gel 60	ACN	4	D4	10.25	20	0.253124	0.2	0.2	3.39935e-17	0	0	0	0.2	100
167			100	0.2	13.3333	186.667	0	Silica gel 60	ACN	5	D5	9.77	20	0.253998	0.2			0
168			100	0.2	13.3333	186.667	0	Silica gel 60	ACN	6	D6	10.34	20	0.246138	0.2			0
169			100	0.6	40	160	0	Silica gel 60	ACN	16	E4	10.52	20	0.666934	0.6	0.6	0	0	0	0	0.6	100
170			100	0.6	40	160	0	Silica gel 60	ACN	17	E5	10.14	20	0.662735	0.6			0
171			100	0.6	40	160	0	Silica gel 60	ACN	18	E6	10.4	20	0.676778	0.6			0
172			100	1	66.6667	133.333	0	Silica gel 60	ACN	10	D10	10.69	20	1.10536	1	1	0	0	0	0	1	100
173			100	1	66.6667	133.333	0	Silica gel 60	ACN	11	D11	10.51	20	1.10774	1			0
174			100	1	66.6667	133.333	0	Silica gel 60	ACN	12	D12	10.15	20	1.09694	1			0
175			60	0.2	13.3333	106.667	80	XAD-2	ACN	1	A1	10.1	20	0.0698825	0.0698825	0.089396	0.024083	0.00257658	0.00220066	0.000521912	0.2	60
176			60	0.2	13.3333	106.667	80	XAD-2	ACN	2	A2	10.43	20	0.116311	0.116311			0.00160477
177			60	0.2	13.3333	106.667	80	XAD-2	ACN	3	A3	9.75	20	0.0819944	0.0819944			0.00242063
178			60	0.6	40	80	80	XAD-2	ACN	13	B1	9.78	20	0.309104	0.309104	0.262796	0.0701125	0.00594879	0.00678211	0.00158235	0.6	60
179			60	0.6	40	80	80	XAD-2	ACN	14	B2	10.46	20	0.297153	0.297153			0.00579057
180			60	0.6	40	80	80	XAD-2	ACN	15	B3	9.71	20	0.182132	0.182132			0.00860696
181			60	1	66.6667	53.3333	80	XAD-2	ACN	7	A7	10.08	20	0.291366	0.291366	0.402048	0.0988655	0.0140602	0.0116277	0.00216501	1	60
182			60	1	66.6667	53.3333	80	XAD-2	ACN	8	A8	10.46	20	0.481607	0.481607			0.00991191
183			60	1	66.6667	53.3333	80	XAD-2	ACN	9	A9	10.39	20	0.433171	0.433171			0.010911
184			80	0.2	13.3333	146.667	40	XAD-2	ACN	19	B7	10.33	20	0.152141	0.152141	0.131485	0.0180249	0.000926602	0.00133688	0.000357343	0.2	80
185			80	0.2	13.3333	146.667	40	XAD-2	ACN	20	B8	10.26	20	0.118943	0.118943			0.00158006
186			80	0.2	13.3333	146.667	40	XAD-2	ACN	21	B9	10.19	20	0.123372	0.123372			0.00150398
187			80	0.6	40	120	40	XAD-2	ACN	25	C1	10.32	20	0.388562	0.388562	0.368345	0.0131094	0.00409764	0.00470252	0.000403278	0.6	80
188			80	0.6	40	120	40	XAD-2	ACN	26	C2	10.01	20	0.370212	0.370212			0.00459117
189			80	0.6	40	120	40	XAD-2	ACN	27	C3	9.65	20	0.352515	0.352515			0.00512922
190			80	0.6	40	120	40	XAD-2	ACN	28	C4	9.45	20	0.363626	0.363626			0.00500262
191			80	0.6	40	120	40	XAD-2	ACN	29	C5	9.94	20	0.366809	0.366809			0.00469197
192			80	1	66.6667	93.3333	40	XAD-2	ACN	22	B10	10.55	20	0.525532	0.525532	0.471584	0.0506472	0.00899465	0.00992685	0.00084637	1	80
193			80	1	66.6667	93.3333	40	XAD-2	ACN	23	B11	10.57	20	0.464165	0.464165			0.0101388
194			80	1	66.6667	93.3333	40	XAD-2	ACN	24	B12	10.8	20	0.425056	0.425056			0.0106471
195			100	0.2	13.3333	186.667	0	XAD-2	ACN	4	A4	10.16	20	0.214407	0.2	0.2	3.39935e-17	0	0	0	0.2	100
196			100	0.2	13.3333	186.667	0	XAD-2	ACN	5	A5	10.02	20	0.221504	0.2			0
197			100	0.2	13.3333	186.667	0	XAD-2	ACN	6	A6	10.06	20	0.251513	0.2			0
198			100	0.6	40	160	0	XAD-2	ACN	16	B4	9.8	20	0.54629	0.54629	0.562623	0.01417	0.00109612	0.000760824	0.000291001	0.6	100
199			100	0.6	40	160	0	XAD-2	ACN	17	B5	9.88	20	0.571638	0.571638			0.00057413
200			100	0.6	40	160	0	XAD-2	ACN	18	B6	9.82	20	0.56994	0.56994			0.00061222
201			100	1	66.6667	133.333	0	XAD-2	ACN	10	A10	10.2	20	0.888101	0.888101	0.892452	0.00865662	0.0021941	0.00217362	0.000170862	1	100
202			100	1	66.6667	133.333	0	XAD-2	ACN	11	A11	9.7	20	0.886834	0.886834			0.00233332
203			100	1	66.6667	133.333	0	XAD-2	ACN	12	A12	9.79	20	0.902421	0.902421			0.00199344
204			60	0.2	13.3333	106.667	80	XAD-7	ACN	1	D1	10.26	20	0.1053	0.1053	0.120318	0.0144936	0.001846	0.00158783	0.000248946	0.2	60
205			60	0.2	13.3333	106.667	80	XAD-7	ACN	2	D2	9.75	20	0.134223	0.134223			0.00134927
206			60	0.2	13.3333	106.667	80	XAD-7	ACN	3	D3	10.02	20	0.121432	0.121432			0.00156822
207			60	0.6	40	80	80	XAD-7	ACN	13	E1	10.39	20	0.241588	0.241588	0.249708	0.0114383	0.00689917	0.00692837	4.03212e-05	0.6	60
208			60	0.6	40	80	80	XAD-7	ACN	14	E2	9.67	20	0.262789	0.262789			0.00697437
209			60	0.6	40	80	80	XAD-7	ACN	15	E3	10.28	20	0.244746	0.244746			0.00691156
210			60	1	66.6667	53.3333	80	XAD-7	ACN	7	D7	9.67	20	0.41164	0.41164	0.406354	0.0229859	0.0121688	0.0120642	0.000304311	1	60
211			60	1	66.6667	53.3333	80	XAD-7	ACN	8	D8	9.79	20	0.426237	0.426237			0.0117214
212			60	1	66.6667	53.3333	80	XAD-7	ACN	9	D9	10.06	20	0.381186	0.381186			0.0123025
213			80	0.2	13.3333	146.667	40	XAD-7	ACN	19	E7	9.87	20	0.173464	0.173464	0.181782	0.00886212	0.00053771	0.000366441	0.000178767	0.2	80
214			80	0.2	13.3333	146.667	40	XAD-7	ACN	20	E8	10.1	20	0.18078	0.18078			0.000380594
215			80	0.2	13.3333	146.667	40	XAD-7	ACN	21	E9	9.83	20	0.191103	0.191103			0.000181017
216			80	0.6	40	120	40	XAD-7	ACN	25	F1	10.2	20	0.413947	0.413947	0.429041	0.011104	0.0036481	0.00342983	0.000238125	0.6	80
217			80	0.6	40	120	40	XAD-7	ACN	26	F2	9.72	20	0.425596	0.425596			0.00358856
218			80	0.6	40	120	40	XAD-7	ACN	27	F3	10.02	20	0.443093	0.443093			0.00313188
219			80	0.6	40	120	40	XAD-7	ACN	28	F4	10.2	20	0.436079	0.436079			0.00321414
220			80	0.6	40	120	40	XAD-7	ACN	29	F5	9.73	20	0.42649	0.42649			0.0035665
221			80	1	66.6667	93.3333	40	XAD-7	ACN	22	E10	10.19	20	0.616172	0.616172	0.632257	0.0146387	0.00753342	0.00739007	0.000124166	1	80
222			80	1	66.6667	93.3333	40	XAD-7	ACN	23	E11	9.71	20	0.644799	0.644799			0.00731619
223			80	1	66.6667	93.3333	40	XAD-7	ACN	24	E12	9.95	20	0.6358	0.6358			0.0073206
224			100	0.2	13.3333	186.667	0	XAD-7	ACN	4	D4	9.99	20	0.244668	0.2	0.2	3.39935e-17	0	0	0	0.2	100
225			100	0.2	13.3333	186.667	0	XAD-7	ACN	5	D5	9.66	20	0.241183	0.2			0
226			100	0.2	13.3333	186.667	0	XAD-7	ACN	6	D6	10.29	20	0.263345	0.2			0
227			100	0.6	40	160	0	XAD-7	ACN	16	E4	9.83	20	0.586064	0.586064	0.593733	0.00707309	0.00028354	0.000127602	0.000143878	0.6	100
228			100	0.6	40	160	0	XAD-7	ACN	17	E5	10.17	20	0.608342	0.6			0
229			100	0.6	40	160	0	XAD-7	ACN	18	E6	9.8	20	0.595136	0.595136			9.92653e-05
230			100	1	66.6667	133.333	0	XAD-7	ACN	10	D10	10.31	20	0.960087	0.960087	0.957148	0.00528159	0.000774258	0.000841487	0.000126029	1	100
231			100	1	66.6667	133.333	0	XAD-7	ACN	11	D11	9.92	20	0.951051	0.951051			0.000986875
232			100	1	66.6667	133.333	0	XAD-7	ACN	12	D12	10.4	20	0.960307	0.960307			0.000763327
233			60	0.2	13.3333	106.667	80	Bio-Beads SM-2	Ethanol	1	D1	11.1	20	0.164635	0.164635	0.18149	0.0177405	0.000637207	0.000348469	0.000322775	0.2	60
234			60	0.2	13.3333	106.667	80	Bio-Beads SM-2	Ethanol	2	D2	9.46	20	0.239638	0.2			0
235			60	0.2	13.3333	106.667	80	Bio-Beads SM-2	Ethanol	3	D3	9.88	20	0.179835	0.179835			0.000408198
236			60	0.6	40	80	80	Bio-Beads SM-2	Ethanol	13	E1	10.88	20	0.449427	0.449427	0.392009	0.0953307	0.00276789	0.00411916	0.00209892	0.6	60
237			60	0.6	40	80	80	Bio-Beads SM-2	Ethanol	14	E2	10.18	20	0.444634	0.444634			0.00305238
238			60	0.6	40	80	80	Bio-Beads SM-2	Ethanol	15	E3	9.73	20	0.281965	0.281965			0.0065372
239			60	1	66.6667	53.3333	80	Bio-Beads SM-2	Ethanol	7	D7	9.88	20	0.643649	0.643649	0.606057	0.0624791	0.00721358	0.00789398	0.00118798	1	60
240			60	1	66.6667	53.3333	80	Bio-Beads SM-2	Ethanol	8	D8	10.06	20	0.533934	0.533934			0.00926573
241			60	1	66.6667	53.3333	80	Bio-Beads SM-2	Ethanol	9	D9	9.98	20	0.640588	0.640588			0.00720265
242			80	0.2	13.3333	146.667	40	Bio-Beads SM-2	Ethanol	19	E7	10.29	20	0.226902	0.2	0.183508	0.0285644	0	0.000312047	0.000540481	0.2	80
243			80	0.2	13.3333	146.667	40	Bio-Beads SM-2	Ethanol	20	E8	10.57	20	0.150525	0.150525			0.00093614
244			80	0.2	13.3333	146.667	40	Bio-Beads SM-2	Ethanol	21	E9	10.25	20	0.219649	0.2			0
245			80	0.6	40	120	40	Bio-Beads SM-2	Ethanol	25	F1	10.9	20	0.487836	0.487836	0.492789	0.0233567	0.00205806	0.00199669	0.00038097	0.6	80
246			80	0.6	40	120	40	Bio-Beads SM-2	Ethanol	26	F2	9.77	20	0.517042	0.517042			0.00169822
247			80	0.6	40	120	40	Bio-Beads SM-2	Ethanol	27	F3	10.78	20	0.478531	0.478531			0.0022536
248			80	0.6	40	120	40	Bio-Beads SM-2	Ethanol	28	F4	10.96	20	0.516282	0.516282			0.0015277
249			80	0.6	40	120	40	Bio-Beads SM-2	Ethanol	29	F5	11.1	20	0.464255	0.464255			0.00244586
250			80	1	66.6667	93.3333	40	Bio-Beads SM-2	Ethanol	22	E10	10.54	20	0.761845	0.761845	0.784749	0.025957	0.00451907	0.00418617	0.000419407	1	80
251			80	1	66.6667	93.3333	40	Bio-Beads SM-2	Ethanol	23	E11	10.07	20	0.812944	0.812944			0.00371511
252			80	1	66.6667	93.3333	40	Bio-Beads SM-2	Ethanol	24	E12	10.2	20	0.779459	0.779459			0.00432433
253			100	0.2	13.3333	186.667	0	Bio-Beads SM-2	Ethanol	4	D4	9.91	20	0.287684	0.2	0.2	3.39935e-17	0	0	0	0.2	100
254			100	0.2	13.3333	186.667	0	Bio-Beads SM-2	Ethanol	5	D5	10.89	20	0.257987	0.2			0
255			100	0.2	13.3333	186.667	0	Bio-Beads SM-2	Ethanol	6	D6	10.19	20	0.273121	0.2			0
256			100	0.6	40	160	0	Bio-Beads SM-2	Ethanol	16	E4	10.87	20	0.795832	0.6	0.6	0	0	0	0	0.6	100
257			100	0.6	40	160	0	Bio-Beads SM-2	Ethanol	17	E5	10.05	20	0.787351	0.6			0
258			100	0.6	40	160	0	Bio-Beads SM-2	Ethanol	18	E6	10.8	20	0.784546	0.6			0
259			100	1	66.6667	133.333	0	Bio-Beads SM-2	Ethanol	10	D10	10.31	20	0	1	1	0	0	0	0	1	100
260			100	1	66.6667	133.333	0	Bio-Beads SM-2	Ethanol	11	D11	10.5	20	0	1			0
261			100	1	66.6667	133.333	0	Bio-Beads SM-2	Ethanol	12	D12	10.37	20	0	1			0
262			60	0.2	13.3333	106.667	80	Bio-Beads S-X12	Ethanol	1	A1	9.66	20	0.180477	0.180477	0.173345	0.00843951	0.000404203	0.000549042	0.000171139	0.2	60
263			60	0.2	13.3333	106.667	80	Bio-Beads S-X12	Ethanol	2	A2	9.75	20	0.164028	0.164028			0.000737887
264			60	0.2	13.3333	106.667	80	Bio-Beads S-X12	Ethanol	3	A3	9.69	20	0.175531	0.175531			0.000505036
265			60	0.6	40	80	80	Bio-Beads S-X12	Ethanol	13	B1	10.1	20	0.410171	0.410171	0.44852	0.053751	0.00375899	0.0029788	0.00103791	0.6	60
266			60	0.6	40	80	80	Bio-Beads S-X12	Ethanol	14	B2	10.34	20	0.425432	0.425432			0.00337656
267			60	0.6	40	80	80	Bio-Beads S-X12	Ethanol	15	B3	10	20	0.509958	0.509958			0.00180084
268			60	1	66.6667	53.3333	80	Bio-Beads S-X12	Ethanol	7	A7	9.99	20	0.519793	0.519793	0.587705	0.0592766	0.00961375	0.00818144	0.00124231	1	60
269			60	1	66.6667	53.3333	80	Bio-Beads S-X12	Ethanol	8	A8	10.03	20	0.629058	0.629058			0.00739665
270			60	1	66.6667	53.3333	80	Bio-Beads S-X12	Ethanol	9	A9	10.24	20	0.614263	0.614263			0.00753393
271			80	0.2	13.3333	146.667	40	Bio-Beads S-X12	Ethanol	19	B7	10	20	0.285125	0.2	0.2	3.39935e-17	0	0	0	0.2	80
272			80	0.2	13.3333	146.667	40	Bio-Beads S-X12	Ethanol	20	B8	10.35	20	0.286698	0.2			0
273			80	0.2	13.3333	146.667	40	Bio-Beads S-X12	Ethanol	21	B9	10.06	20	0.288042	0.2			0
274			80	0.6	40	120	40	Bio-Beads S-X12	Ethanol	25	C1	10.22	20	0.54929	0.54929	0.579436	0.0213394	0.000992368	0.000409412	0.000419959	0.6	80
275			80	0.6	40	120	40	Bio-Beads S-X12	Ethanol	26	C2	9.9	20	0.572121	0.572121			0.000563212
276			80	0.6	40	120	40	Bio-Beads S-X12	Ethanol	27	C3	10.07	20	0.605341	0.6			0
277			80	0.6	40	120	40	Bio-Beads S-X12	Ethanol	28	C4	9.86	20	0.57577	0.57577			0.000491481
278			80	0.6	40	120	40	Bio-Beads S-X12	Ethanol	29	C5	9.92	20	0.659455	0.6			0
279			80	1	66.6667	93.3333	40	Bio-Beads S-X12	Ethanol	22	B10	10.25	20	0.857513	0.857513	0.868366	0.0276952	0.00278023	0.00256783	0.000647221	1	80
280			80	1	66.6667	93.3333	40	Bio-Beads S-X12	Ethanol	23	B11	10.88	20	0.899844	0.899844			0.0018411
281			80	1	66.6667	93.3333	40	Bio-Beads S-X12	Ethanol	24	B12	9.88	20	0.847741	0.847741			0.00308217
282			100	0.2	13.3333	186.667	0	Bio-Beads S-X12	Ethanol	4	A4	10.15	20	0.333598	0.2	0.2	3.39935e-17	0	0	0	0.2	100
283			100	0.2	13.3333	186.667	0	Bio-Beads S-X12	Ethanol	5	A5	10.11	20	0.362294	0.2			0
284			100	0.2	13.3333	186.667	0	Bio-Beads S-X12	Ethanol	6	A6	10.13	20	0.369416	0.2			0
285			100	0.6	40	160	0	Bio-Beads S-X12	Ethanol	16	B4	9.95	20	0.92099	0.6	0.6	0	0	0	0	0.6	100
286			100	0.6	40	160	0	Bio-Beads S-X12	Ethanol	17	B5	9.83	20	0.990267	0.6			0
287			100	0.6	40	160	0	Bio-Beads S-X12	Ethanol	18	B6	9.61	20	1.00784	0.6			0
288			100	1	66.6667	133.333	0	Bio-Beads S-X12	Ethanol	10	A10	10.14	20	0	1	1	0	0	0	0	1	100
289			100	1	66.6667	133.333	0	Bio-Beads S-X12	Ethanol	11	A11	9.64	20	0	1			0
290			100	1	66.6667	133.333	0	Bio-Beads S-X12	Ethanol	12	A12	10.58	20	0	1			0
291			60	0.2	13.3333	106.667	80	Polygoprep C18	Ethanol	1	A1	9.9	20	0.148395	0.148395	0.149392	0.00665773	0.00104253	0.00101653	0.00012485	0.2	60
292			60	0.2	13.3333	106.667	80	Polygoprep C18	Ethanol	2	A2	10.07	20	0.143289	0.143289			0.00112634
293			60	0.2	13.3333	106.667	80	Polygoprep C18	Ethanol	3	A3	9.88	20	0.156492	0.156492			0.000880729
294			60	0.6	40	80	80	Polygoprep C18	Ethanol	13	B1	10.68	20	0.391716	0.391716	0.410621	0.0163731	0.00390045	0.00367961	0.000230606	0.6	60
295			60	0.6	40	80	80	Polygoprep C18	Ethanol	14	B2	10.45	20	0.420242	0.420242			0.00344034
296			60	0.6	40	80	80	Polygoprep C18	Ethanol	15	B3	9.74	20	0.419905	0.419905			0.00369805
297			60	1	66.6667	53.3333	80	Polygoprep C18	Ethanol	7	A7	10.85	20	0.453517	0.453517	0.531344	0.0674854	0.0100734	0.00898966	0.000946266	1	60
298			60	1	66.6667	53.3333	80	Polygoprep C18	Ethanol	8	A8	10.24	20	0.573644	0.573644			0.00832727
299			60	1	66.6667	53.3333	80	Polygoprep C18	Ethanol	9	A9	10.11	20	0.566872	0.566872			0.00856831
300			80	0.2	13.3333	146.667	40	Polygoprep C18	Ethanol	19	B7	9.76	20	0.202383	0.2	0.183475	0.0148417	0	0.000326252	0.00029625	0.2	80
301			80	0.2	13.3333	146.667	40	Polygoprep C18	Ethanol	20	B8	10.42	20	0.179144	0.179144			0.000400307
302			80	0.2	13.3333	146.667	40	Polygoprep C18	Ethanol	21	B9	9.93	20	0.17128	0.17128			0.000578449
303			80	0.6	40	120	40	Polygoprep C18	Ethanol	25	C1	10.22	20	0.517774	0.517774	0.527772	0.00813894	0.00160912	0.001433	0.000190192	0.6	80
304			80	0.6	40	120	40	Polygoprep C18	Ethanol	26	C2	9.88	20	0.525016	0.525016			0.00151789
305			80	0.6	40	120	40	Polygoprep C18	Ethanol	27	C3	10.87	20	0.53657	0.53657			0.00116707
306			80	0.6	40	120	40	Polygoprep C18	Ethanol	28	C4	9.87	20	0.535757	0.535757			0.00130178
307			80	0.6	40	120	40	Polygoprep C18	Ethanol	29	C5	9.72	20	0.523741	0.523741			0.00156912
308			80	1	66.6667	93.3333	40	Polygoprep C18	Ethanol	22	B10	10.64	20	0.75409	0.75409	0.806613	0.0467844	0.00462237	0.00371777	0.000789446	1	80
309			80	1	66.6667	93.3333	40	Polygoprep C18	Ethanol	23	B11	9.86	20	0.843819	0.843819			0.00316797
310			80	1	66.6667	93.3333	40	Polygoprep C18	Ethanol	24	B12	10.59	20	0.82193	0.82193			0.00336298
311			100	0.2	13.3333	186.667	0	Polygoprep C18	Ethanol	4	A4	10.18	20	0.263015	0.2	0.2	3.39935e-17	0	0	0	0.2	100
312			100	0.2	13.3333	186.667	0	Polygoprep C18	Ethanol	5	A5	10.51	20	0.277863	0.2			0
313			100	0.2	13.3333	186.667	0	Polygoprep C18	Ethanol	6	A6	10.2	20	0.266644	0.2			0
314			100	0.6	40	160	0	Polygoprep C18	Ethanol	16	B4	10.63	20	0.744608	0.6	0.6	0	0	0	0	0.6	100
315			100	0.6	40	160	0	Polygoprep C18	Ethanol	17	B5	10.08	20	0.75602	0.6			0
316			100	0.6	40	160	0	Polygoprep C18	Ethanol	18	B6	10.41	20	0.782128	0.6			0
317			100	1	66.6667	133.333	0	Polygoprep C18	Ethanol	10	A10	9.7	20	0	1	1	0	0	0	0	1	100
318			100	1	66.6667	133.333	0	Polygoprep C18	Ethanol	11	A11	10.05	20	0	1			0
319			100	1	66.6667	133.333	0	Polygoprep C18	Ethanol	12	A12	10.34	20	0	1			0
320			60	0.2	13.3333	106.667	80	Rensa PY	Ethanol	1	D1	9.7	20	0.15306	0.15306	0.15316	0.00889292	0.000967835	0.000923039	0.000135255	0.2	60
321			60	0.2	13.3333	106.667	80	Rensa PY	Ethanol	2	D2	9.83	20	0.162102	0.162102			0.000771068
322			60	0.2	13.3333	106.667	80	Rensa PY	Ethanol	3	D3	10.81	20	0.144317	0.144317			0.00103021
323			60	0.6	40	80	80	Rensa PY	Ethanol	13	E1	9.76	20	0.398808	0.398808	0.398159	0.0133538	0.00412279	0.00409087	0.000211349	0.6	60
324			60	0.6	40	80	80	Rensa PY	Ethanol	14	E2	10.06	20	0.384492	0.384492			0.00428445
325			60	0.6	40	80	80	Rensa PY	Ethanol	15	E3	9.77	20	0.411176	0.411176			0.00386538
326			60	1	66.6667	53.3333	80	Rensa PY	Ethanol	7	D7	9.61	20	0.66761	0.66761	0.602549	0.0706642	0.00691759	0.00811924	0.00131209	1	60
327			60	1	66.6667	53.3333	80	Rensa PY	Ethanol	8	D8	9.93	20	0.527372	0.527372			0.00951919
328			60	1	66.6667	53.3333	80	Rensa PY	Ethanol	9	D9	9.78	20	0.612666	0.612666			0.00792094
329			80	0.2	13.3333	146.667	40	Rensa PY	Ethanol	19	E7	10.25	20	0.216338	0.2	0.2	3.39935e-17	0	0	0	0.2	80
330			80	0.2	13.3333	146.667	40	Rensa PY	Ethanol	20	E8	9.75	20	0.205332	0.2			0
331			80	0.2	13.3333	146.667	40	Rensa PY	Ethanol	21	E9	9.62	20	0.228285	0.2			0
332			80	0.6	40	120	40	Rensa PY	Ethanol	25	F1	10.14	20	0.550096	0.550096	0.54789	0.00845716	0.0009843	0.0010206	0.000144485	0.6	80
333			80	0.6	40	120	40	Rensa PY	Ethanol	26	F2	10.06	20	0.554673	0.554673			0.000901133
334			80	0.6	40	120	40	Rensa PY	Ethanol	27	F3	10.7	20	0.534441	0.534441			0.0012254
335			80	0.6	40	120	40	Rensa PY	Ethanol	28	F4	10.21	20	0.554831	0.554831			0.000884799
336			80	0.6	40	120	40	Rensa PY	Ethanol	29	F5	9.86	20	0.545407	0.545407			0.00110736
337			80	1	66.6667	93.3333	40	Rensa PY	Ethanol	22	E10	10.63	20	0.847513	0.847513	0.85229	0.0145404	0.00286899	0.00285236	0.000242843	1	80
338			80	1	66.6667	93.3333	40	Rensa PY	Ethanol	23	E11	10.1	20	0.868618	0.868618			0.00260162
339			80	1	66.6667	93.3333	40	Rensa PY	Ethanol	24	E12	10.32	20	0.840739	0.840739			0.00308645
340			100	0.2	13.3333	186.667	0	Rensa PY	Ethanol	4	D4	9.81	20	0.285842	0.2	0.2	3.39935e-17	0	0	0	0.2	100
341			100	0.2	13.3333	186.667	0	Rensa PY	Ethanol	5	D5	10.09	20	0.29023	0.2			0
342			100	0.2	13.3333	186.667	0	Rensa PY	Ethanol	6	D6	9.94	20	0.294301	0.2			0
343			100	0.6	40	160	0	Rensa PY	Ethanol	16	E4	10.04	20	0.797008	0.6	0.6	0	0	0	0	0.6	100
344			100	0.6	40	160	0	Rensa PY	Ethanol	17	E5	10.08	20	0.77026	0.6			0
345			100	0.6	40	160	0	Rensa PY	Ethanol	18	E6	10.67	20	0.815853	0.6			0
346			100	1	66.6667	133.333	0	Rensa PY	Ethanol	10	D10	9.78	20	0	1	1	0	0	0	0	1	100
347			100	1	66.6667	133.333	0	Rensa PY	Ethanol	11	D11	9.69	20	0	1			0
348			100	1	66.6667	133.333	0	Rensa PY	Ethanol	12	D12	10.02	20	0	1			0
349			60	0.2	13.3333	106.667	80	Rensa RP	Ethanol	1	A1	9.9	20	0.0239431	0.0239431	0.0273585	0.0196543	0.00355671	0.00346419	0.000442895	0.2	60
350			60	0.2	13.3333	106.667	80	Rensa RP	Ethanol	2	A2	9.88	20	0.00963571	0.00963571			0.00385353
351			60	0.2	13.3333	106.667	80	Rensa RP	Ethanol	3	A3	10.16	20	0.0484966	0.0484966			0.00298235
352			60	0.6	40	80	80	Rensa RP	Ethanol	13	B1	9.6	20	0.148325	0.148325	0.155744	0.0781108	0.0094099	0.0089558	0.00127387	0.6	60
353			60	0.6	40	80	80	Rensa RP	Ethanol	14	B2	9.65	20	0.2373	0.2373			0.0075171
354			60	0.6	40	80	80	Rensa RP	Ethanol	15	B3	10.43	20	0.0816079	0.0816079			0.0099404
355			60	1	66.6667	53.3333	80	Rensa RP	Ethanol	7	A7	9.84	20	0.262143	0.262143	0.277281	0.0134276	0.0149971	0.0148861	0.000139648	1	60
356			60	1	66.6667	53.3333	80	Rensa RP	Ethanol	8	A8	9.54	20	0.287753	0.287753			0.0149318
357			60	1	66.6667	53.3333	80	Rensa RP	Ethanol	9	A9	9.75	20	0.281948	0.281948			0.0147293
358			80	0.2	13.3333	146.667	40	Rensa RP	Ethanol	19	B7	9.95	20	0.144915	0.144915	0.144506	0.0018168	0.00110724	0.00111789	5.42407e-05	0.2	80
359			80	0.2	13.3333	146.667	40	Rensa RP	Ethanol	20	B8	10.08	20	0.146084	0.146084			0.00106976
360			80	0.2	13.3333	146.667	40	Rensa RP	Ethanol	21	B9	9.77	20	0.14252	0.14252			0.00117666
361			80	0.6	40	120	40	Rensa RP	Ethanol	25	C1	10.05	20	0.394058	0.394058	0.406881	0.0334886	0.00409835	0.00387061	0.000688596	0.6	80
362			80	0.6	40	120	40	Rensa RP	Ethanol	26	C2	10.2	20	0.427353	0.427353			0.00338524
363			80	0.6	40	120	40	Rensa RP	Ethanol	27	C3	9.85	20	0.454542	0.454542			0.00295346
364			80	0.6	40	120	40	Rensa RP	Ethanol	28	C4	9.79	20	0.372114	0.372114			0.00465549
365			80	0.6	40	120	40	Rensa RP	Ethanol	29	C5	10.03	20	0.386336	0.386336			0.0042605
366			80	1	66.6667	93.3333	40	Rensa RP	Ethanol	22	B10	10.11	20	0.640316	0.640316	0.646899	0.00594825	0.00711541	0.00704684	0.000158	1	80
367			80	1	66.6667	93.3333	40	Rensa RP	Ethanol	23	B11	10.14	20	0.651887	0.651887			0.00686613
368			80	1	66.6667	93.3333	40	Rensa RP	Ethanol	24	B12	9.82	20	0.648495	0.648495			0.00715896
369			100	0.2	13.3333	186.667	0	Rensa RP	Ethanol	4	A4	9.75	20	0.30657	0.2	0.2	3.39935e-17	0	0	0	0.2	100
370			100	0.2	13.3333	186.667	0	Rensa RP	Ethanol	5	A5	9.53	20	0.295629	0.2			0
371			100	0.2	13.3333	186.667	0	Rensa RP	Ethanol	6	A6	9.98	20	0.277859	0.2			0
372			100	0.6	40	160	0	Rensa RP	Ethanol	16	B4	10.23	20	0.73482	0.6	0.6	0	0	0	0	0.6	100
373			100	0.6	40	160	0	Rensa RP	Ethanol	17	B5	9.69	20	0.7795	0.6			0
374			100	0.6	40	160	0	Rensa RP	Ethanol	18	B6	9.81	20	0.757702	0.6			0
375			100	1	66.6667	133.333	0	Rensa RP	Ethanol	10	A10	9.48	20	0	1	1	0	0	0	0	1	100
376			100	1	66.6667	133.333	0	Rensa RP	Ethanol	11	A11	10.05	20	0	1			0
377			100	1	66.6667	133.333	0	Rensa RP	Ethanol	12	A12	10.39	20	0	1			0
378			60	0.2	13.3333	106.667	80	Silica gel 60	Ethanol	1	D1	10.34	20	0.181966	0.181966	0.179629	0.0135831	0.00034882	0.00039923	0.000270241	0.2	60
379			60	0.2	13.3333	106.667	80	Silica gel 60	Ethanol	2	D2	10.28	20	0.191892	0.191892			0.000157743
380			60	0.2	13.3333	106.667	80	Silica gel 60	Ethanol	3	D3	10.12	20	0.165029	0.165029			0.000691126
381			60	0.6	40	80	80	Silica gel 60	Ethanol	13	E1	9.67	20	0.470902	0.470902	0.478685	0.0252661	0.00267007	0.0023937	0.000556798	0.6	60
382			60	0.6	40	80	80	Silica gel 60	Ethanol	14	E2	10.28	20	0.458226	0.458226			0.00275825
383			60	0.6	40	80	80	Silica gel 60	Ethanol	15	E3	10.62	20	0.506927	0.506927			0.00175279
384			60	1	66.6667	53.3333	80	Silica gel 60	Ethanol	7	D7	10.35	20	0.719658	0.719658	0.677569	0.0404493	0.00541724	0.00627658	0.000798757	1	60
385			60	1	66.6667	53.3333	80	Silica gel 60	Ethanol	8	D8	10.16	20	0.67406	0.67406			0.00641614
386			60	1	66.6667	53.3333	80	Silica gel 60	Ethanol	9	D9	10.32	20	0.638988	0.638988			0.00699636
387			80	0.2	13.3333	146.667	40	Silica gel 60	Ethanol	19	E7	10.2	20	0.220336	0.2	0.2	3.39935e-17	0	0	0	0.2	80
388			80	0.2	13.3333	146.667	40	Silica gel 60	Ethanol	20	E8	9.77	20	0.228477	0.2			0
389			80	0.2	13.3333	146.667	40	Silica gel 60	Ethanol	21	E9	9.81	20	0.225987	0.2			0
390			80	0.6	40	120	40	Silica gel 60	Ethanol	25	F1	10.27	20	0.571566	0.571566	0.547896	0.0263812	0.000553729	0.00103852	0.000533641	0.6	80
391			80	0.6	40	120	40	Silica gel 60	Ethanol	26	F2	10.13	20	0.550506	0.550506			0.000977177
392			80	0.6	40	120	40	Silica gel 60	Ethanol	27	F3	10.14	20	0.557574	0.557574			0.000836805
393			80	0.6	40	120	40	Silica gel 60	Ethanol	28	F4	9.82	20	0.557089	0.557089			0.000873951
394			80	0.6	40	120	40	Silica gel 60	Ethanol	29	F5	9.97	20	0.502745	0.502745			0.00195095
395			80	1	66.6667	93.3333	40	Silica gel 60	Ethanol	22	E10	9.94	20	1.163	1	1	0	0	0	0	1	80
396			80	1	66.6667	93.3333	40	Silica gel 60	Ethanol	23	E11	10.66	20	1.18017	1			0
397			80	1	66.6667	93.3333	40	Silica gel 60	Ethanol	24	E12	10.27	20	1.31497	1			0
398			100	0.2	13.3333	186.667	0	Silica gel 60	Ethanol	4	D4	10.48	20	0.265065	0.2	0.2	3.39935e-17	0	0	0	0.2	100
399			100	0.2	13.3333	186.667	0	Silica gel 60	Ethanol	5	D5	10.56	20	0.268493	0.2			0
400			100	0.2	13.3333	186.667	0	Silica gel 60	Ethanol	6	D6	10.01	20	0.275894	0.2			0
401			100	0.6	40	160	0	Silica gel 60	Ethanol	16	E4	9.9	20	0.823583	0.6	0.6	0	0	0	0	0.6	100
402			100	0.6	40	160	0	Silica gel 60	Ethanol	17	E5	10.02	20	0.735006	0.6			0
403			100	0.6	40	160	0	Silica gel 60	Ethanol	18	E6	10.52	20	0.643667	0.6			0
404			100	1	66.6667	133.333	0	Silica gel 60	Ethanol	10	D10	10.38	20	0	1	1	0	0	0	0	1	100
405			100	1	66.6667	133.333	0	Silica gel 60	Ethanol	11	D11	10.04	20	0	1			0
406			100	1	66.6667	133.333	0	Silica gel 60	Ethanol	12	D12	10.36	20	0	1			0
407			60	0.2	13.3333	106.667	80	XAD-2	Ethanol	1	A1	10.08	20	0.201232	0.2	0.17212	0.0334838	0	0.000551597	0.000661483	0.2	60
408			60	0.2	13.3333	106.667	80	XAD-2	Ethanol	2	A2	10.12	20	0.134981	0.134981			0.00128496
409			60	0.2	13.3333	106.667	80	XAD-2	Ethanol	3	A3	10.07	20	0.181379	0.181379			0.000369831
410			60	0.6	40	80	80	XAD-2	Ethanol	13	B1	9.75	20	0.34254	0.34254	0.342293	0.0122074	0.00528123	0.00513697	0.000363432	0.6	60
411			60	0.6	40	80	80	XAD-2	Ethanol	14	B2	10.4	20	0.354375	0.354375			0.00472356
412			60	0.6	40	80	80	XAD-2	Ethanol	15	B3	9.99	20	0.329964	0.329964			0.00540613
413			60	1	66.6667	53.3333	80	XAD-2	Ethanol	7	A7	9.86	20	0.46703	0.46703	0.511055	0.0476888	0.0108108	0.0100188	0.000908162	1	60
414			60	1	66.6667	53.3333	80	XAD-2	Ethanol	8	A8	9.7	20	0.504421	0.504421			0.0102181
415			60	1	66.6667	53.3333	80	XAD-2	Ethanol	9	A9	9.71	20	0.561713	0.561713			0.00902754
416			80	0.2	13.3333	146.667	40	XAD-2	Ethanol	19	B7	10.06	20	0.21157	0.2	0.193951	0.0104778	0	0.00012258	0.000212315	0.2	80
417			80	0.2	13.3333	146.667	40	XAD-2	Ethanol	20	B8	9.87	20	0.181852	0.181852			0.000367741
418			80	0.2	13.3333	146.667	40	XAD-2	Ethanol	21	B9	9.84	20	0.200981	0.2			0
419			80	0.6	40	120	40	XAD-2	Ethanol	25	C1	10.41	20	0.486777	0.486777	0.492245	0.012834	0.00217527	0.00207905	0.0002552	0.6	80
420			80	0.6	40	120	40	XAD-2	Ethanol	26	C2	10.48	20	0.514941	0.514941			0.00162326
421			80	0.6	40	120	40	XAD-2	Ethanol	27	C3	10.08	20	0.489515	0.489515			0.00219216
422			80	0.6	40	120	40	XAD-2	Ethanol	28	C4	10.31	20	0.485793	0.485793			0.00221546
423			80	0.6	40	120	40	XAD-2	Ethanol	29	C5	10.58	20	0.484198	0.484198			0.00218907
424			80	1	66.6667	93.3333	40	XAD-2	Ethanol	22	B10	10.31	20	0.604008	0.604008	0.743416	0.125808	0.00768171	0.00502724	0.00241799	1	80
425			80	1	66.6667	93.3333	40	XAD-2	Ethanol	23	B11	10.27	20	0.848501	0.848501			0.00295032
426			80	1	66.6667	93.3333	40	XAD-2	Ethanol	24	B12	9.99	20	0.777738	0.777738			0.00444969
427			100	0.2	13.3333	186.667	0	XAD-2	Ethanol	4	A4	10.42	20	0.342544	0.2	0.2	3.39935e-17	0	0	0	0.2	100
428			100	0.2	13.3333	186.667	0	XAD-2	Ethanol	5	A5	10.01	20	0.363863	0.2			0
429			100	0.2	13.3333	186.667	0	XAD-2	Ethanol	6	A6	10.13	20	0.327922	0.2			0
430			100	0.6	40	160	0	XAD-2	Ethanol	16	B4	9.95	20	0.770129	0.6	0.6	0	0	0	0	0.6	100
431			100	0.6	40	160	0	XAD-2	Ethanol	17	B5	9.97	20	0.851567	0.6			0
432			100	0.6	40	160	0	XAD-2	Ethanol	18	B6	9.69	20	0.788436	0.6			0
433			100	1	66.6667	133.333	0	XAD-2	Ethanol	10	A10	10.3	20	0	1	1	0	0	0	0	1	100
434			100	1	66.6667	133.333	0	XAD-2	Ethanol	11	A11	10.51	20	0	1			0
435			100	1	66.6667	133.333	0	XAD-2	Ethanol	12	A12	10.18	20	0	1			0
436			60	0.2	13.3333	106.667	80	XAD-7	Ethanol	1	D1	9.79	20	0.172688	0.172688	0.160479	0.0214646	0.000557957	0.000790218	0.000409775	0.2	60
437			60	0.2	13.3333	106.667	80	XAD-7	Ethanol	2	D2	9.81	20	0.173055	0.173055			0.000549337
438			60	0.2	13.3333	106.667	80	XAD-7	Ethanol	3	D3	10.18	20	0.135695	0.135695			0.00126336
439			60	0.6	40	80	80	XAD-7	Ethanol	13	E1	9.93	20	0.382609	0.382609	0.374604	0.00939263	0.00437847	0.00446843	0.000229145	0.6	60
440			60	0.6	40	80	80	XAD-7	Ethanol	14	E2	9.97	20	0.364264	0.364264			0.00472891
441			60	0.6	40	80	80	XAD-7	Ethanol	15	E3	10.38	20	0.376938	0.376938			0.00429792
442			60	1	66.6667	53.3333	80	XAD-7	Ethanol	7	D7	9.61	20	0.581692	0.581692	0.570829	0.0225245	0.00870568	0.00892336	0.000389627	1	60
443			60	1	66.6667	53.3333	80	XAD-7	Ethanol	8	D8	9.53	20	0.585864	0.585864			0.00869121
444			60	1	66.6667	53.3333	80	XAD-7	Ethanol	9	D9	9.71	20	0.544932	0.544932			0.00937318
445			80	0.2	13.3333	146.667	40	XAD-7	Ethanol	19	E7	10.06	20	0.216774	0.2	0.2	3.39935e-17	0	0	0	0.2	80
446			80	0.2	13.3333	146.667	40	XAD-7	Ethanol	20	E8	9.63	20	0.245522	0.2			0
447			80	0.2	13.3333	146.667	40	XAD-7	Ethanol	21	E9	9.48	20	0.253647	0.2			0
448			80	0.6	40	120	40	XAD-7	Ethanol	25	F1	9.88	20	0.600626	0.6	0.595469	0.00661344	0	8.94047e-05	0.000130126	0.6	40
449			80	0.6	40	120	40	XAD-7	Ethanol	26	F2	10.04	20	0.591911	0.591911			0.000161135
450			80	0.6	40	120	40	XAD-7	Ethanol	27	F3	10.37	20	0.624153	0.6			0
451			80	0.6	40	120	40	XAD-7	Ethanol	28	F4	10.14	20	0.604719	0.6			0
452			80	0.6	40	120	40	XAD-7	Ethanol	29	F5	10.19	20	0.585434	0.585434			0.000285888
453			80	1	66.6667	93.3333	40	XAD-7	Ethanol	22	E10	9.82	20	0.963057	0.963057	0.97364	0.0229757	0.000752403	0.000519361	0.000450568	1	80
454			80	1	66.6667	93.3333	40	XAD-7	Ethanol	23	E11	9.72	20	1.01055	1			0
455			80	1	66.6667	93.3333	40	XAD-7	Ethanol	24	E12	10.46	20	0.957863	0.957863			0.000805679
456			100	0.2	13.3333	186.667	0	XAD-7	Ethanol	4	D4	10.54	20	0.3045	0.2	0.2	3.39935e-17	0	0	0	0.2	100
457			100	0.2	13.3333	186.667	0	XAD-7	Ethanol	5	D5	9.96	20	0.310708	0.2			0
458			100	0.2	13.3333	186.667	0	XAD-7	Ethanol	6	D6	9.8	20	0.30695	0.2			0
459			100	0.6	40	160	0	XAD-7	Ethanol	16	E4	10.24	20	0.885969	0.6	0.6	0	0	0	0	0.6	100
460			100	0.6	40	160	0	XAD-7	Ethanol	17	E5	10.31	20	0.912036	0.6			0
461			100	0.6	40	160	0	XAD-7	Ethanol	18	E6	10.23	20	0.884807	0.6			0
462			100	1	66.6667	133.333	0	XAD-7	Ethanol	10	D10	9.78	20	0	1	1	0	0	0	0	1	100
463			100	1	66.6667	133.333	0	XAD-7	Ethanol	11	D11	10	20	0	1			0
464			100	1	66.6667	133.333	0	XAD-7	Ethanol	12	D12	10.45	20	0	1			0
			Platte 8 DJ-DL Wiederholung (Inkubation 18.06.2018)
			100	1	66.6667	133.333	0	Silica gel 60	Ethanol	10	D10	9.88
			100	1	66.6667	133.333	0	Silica gel 60	Ethanol	11	D11	10.55
			100	1	66.6667	133.333	0	Silica gel 60	Ethanol	12	D12	10.02
																			#DIV/0!		0

## Sheet: pipetting scheme
	CARYOPHYLLENE
														HLPC file
	plate 1	1	2	3	4	5	6	7	8	9	10	11	12
	A	1	2	3	4	5	6	7	8	9	10	11	12	20180511_JKA_DoE_caryo_plate1
	B	13	14	15	16	17	18	19	20	21	22	23	24
	C	25	26	27	28	29
	D	30	31	32	33	34	35	36	37	38	39	40	41
	E	42	43	44	45	46	47	48	49	50	51	52	53
	F	54	55	56	57	58					control 1	control 2	control 3
	G	control 4	control 5	control 6	control 7	control 8	control 9	control 10	control 11	control 12	control 13	control 14	control 15
	H	control 16	control 17	control 18	control 19	control 20	control 21	control 22	control 23	control 24	control 25	control 26	control 27
	plate 2	1	2	3	4	5	6	7	8	9	10	11	12
	A	59	60	61	62	63	64	65	66	67	68	69	70	20180514_JKA_DoE_caryo_plate2
	B	71	72	73	74	75	76	77	78	79	80	81	82
	C	83	84	85	86	87
	D	88	89	90	91	92	93	94	95	96	97	98	99
	E	100	101	102	103	104	105	106	107	108	109	110	111
	F	112	113	114	115	116					control 1	control 2	control 3
	G	control 4	control 5	control 6	control 7	control 8	control 9	control 10	control 11	control 12	control 13	control 14	control 15
	H	control 16	control 17	control 18	control 19	control 20	control 21	control 22	control 23	control 24	control 25	control 26	control 27
	plate 3	1	2	3	4	5	6	7	8	9	10	11	12
	A	117	118	119	120	121	122	123	124	125	126	127	128	20180517_JKA_DoE_caryo_plate3
	B	129	130	131	132	133	134	135	136	137	138	139	140
	C	141	142	143	144	145
	D	146	147	148	149	150	151	152	153	154	155	156	157
	E	158	159	160	161	162	163	164	165	166	167	168	169
	F	170	171	172	173	174					control 1	control 2	control 3
	G	control 4	control 5	control 6	control 7	control 8	control 9	control 10	control 11	control 12	control 13	control 14	control 15
	H	control 16	control 17	control 18	control 19	control 20	control 21	control 22	control 23	control 24	control 25	control 26	control 27
	plate 4	1	2	3	4	5	6	7	8	9	10	11	12
	A	175	176	177	178	179	180	181	182	183	184	185	186	20180518_JKA_DoE_caryo_plate4
	B	187	188	189	190	191	192	193	194	195	196	197	198
	C	199	200	201	202	203
	D	204	205	206	207	208	209	210	211	212	213	214	215
	E	216	217	218	219	220	221	222	223	224	225	226	227
	F	228	229	230	231	232					control 1	control 2	control 3
	G	control 4	control 5	control 6	control 7	control 8	control 9	control 10	control 11	control 12	control 13	control 14	control 15
	H	control 16	control 17	control 18	control 19	control 20	control 21	control 22	control 23	control 24	control 25	control 26	control 27
	plate 5	1	2	3	4	5	6	7	8	9	10	11	12
	A	233	234	235	236	237	238	239	240	241	242	243	244	20180522_JKA_DoE_caryo_plate5
	B	245	246	247	248	249	250	251	252	253	254	255	256
	C	257	258	259	260	261
	D	262	263	264	265	266	267	268	269	270	271	272	273
	E	274	275	276	277	278	279	280	281	282	283	284	285
	F	286	287	288	289	290					control 1	control 2	control 3
	G	control 4	control 5	control 6	control 7	control 8	control 9	control 10	control 11	control 12	control 13	control 14	control 15
	H	control 16	control 17	control 18	control 19	control 20	control 21	control 22	control 23	control 24	control 25	control 26	control 27
	plate 6	1	2	3	4	5	6	7	8	9	10	11	12
	A	291	292	293	294	295	296	297	298	299	300	301	302	20180523_JKA_DoE_caryo_plate6
	B	303	304	305	306	307	308	309	310	311	312	313	314
	C	315	316	317	318	319
	D	320	321	322	323	324	325	326	327	328	329	330	331
	E	332	333	334	335	336	337	338	339	340	341	342	343
	F	344	345	346	347	348					control 1	control 2	control 3
	G	control 4	control 5	control 6	control 7	control 8	control 9	control 10	control 11	control 12	control 13	control 14	control 15
	H	control 16	control 17	control 18	control 19	control 20	control 21	control 22	control 23	control 24	control 25	control 26	control 27
	plate 7	1	2	3	4	5	6	7	8	9	10	11	12
	A	349	350	351	352	353	354	355	356	357	358	359	360	20180525_JKA_DoE_caryo_plate7
	B	361	362	363	364	365	366	367	368	369	370	371	372
	C	373	374	375	376	377
	D	378	379	380	381	382	383	384	385	386	387	388	389
	E	390	391	392	393	394	395	396	397	398	399	400	401
	F	402	403	404	405	406					control 1	control 2	control 3
	G	control 4	control 5	control 6	control 7	control 8	control 9	control 10	control 11	control 12	control 13	control 14	control 15
	H	control 16	control 17	control 18	control 19	control 20	control 21	control 22	control 23	control 24	control 25	control 26	control 27
	plate 8	1	2	3	4	5	6	7	8	9	10	11	12
	A	407	408	409	410	411	412	413	414	415	416	417	418	20180528_JKA_DoE_caryo_plate8
	B	419	420	421	422	423	424	425	426	427	428	429	430
	C	431	432	433	434	435
	D	436	437	438	439	440	441	442	443	444	445	446	447
	E	448	449	450	451	452	453	454	455	456	457	458	459
	F	460	461	462	463	464					control 1	control 2	control 3
	G	control 4	control 5	control 6	control 7	control 8	control 9	control 10	control 11	control 12	control 13	control 14	control 15
	H	control 16	control 17	control 18	control 19	control 20	control 21	control 22	control 23	control 24	control 25	control 26	control 27

## Sheet: controls
	CARYOPHYLLENE
		solvent concentration (vol%)	solute concentration (mg/mL)	volume stock solution (µL)	volume organic solvent (µL)	volume water (µL)	HPLC injection volume caryophyllene plate 1 (µL)	peak area (mAU*min)	1/2 peak area (mAU*min)	concentration (g/L)	HPLC injection volume caryophyllene plate 2 (µL)		HPLC injection volume caryophyllene plate 3 (µL)		HPLC injection volume caryophyllene plate 4 (µL)		HPLC injection volume caryophyllene plate 5 (µL)		HPLC injection volume caryophyllene plate 6 (µL)		HPLC injection volume caryophyllene plate 7 (µL)		HPLC injection volume caryophyllene plate 8 (µL)
control 1	FJ	60	0.2	13.3333	106.667	80	20			0.203533	20	0.195063	20	0.397161	20	0.194319	20	0.223224	20	0.262821	20	0.229036	20	0.191825
control 2	FK	60	0.2	13.3333	106.667	80	20			0.223594	20	0.194374	20	0.404171	20	0.209668	20	0.225126	20	0.27109	20	0.213846	20	0.196317
control 3	FL	60	0.2	13.3333	106.667	80	20			0.19768	20	0.184083	20	0.407763	20	0.209412	20	0.229213	20	0.273181	20	0.220899	20	0.202585
control 4	GA	60	0.6	40	80	80	20			0.472286	20	0.446569	20	1.08893	20	0.505449	20	0.551753	20	0.520981	20	0.561824	20	0.481937
control 5	GB	60	0.6	40	80	80	20			0.470132	20	0.43852	20	1.08996	20	0.508514	20	0.58499	20	0.540196	20	0.561472	20	0.477849
control 6	GC	60	0.6	40	80	80	20			0.489471	20	0.431202	20	1.08608	20	0.509806	20	0.532164	20	0.522009	20	0.546322	20	0.496736
control 7	GD	60	1	66.6667	53.3333	80	20			0.71941	20	0.691805	20	0	20	0.75253	20	0.862276	20	0.835077	20	0.91222	20	0.71441
control 8	GE	60	1	66.6667	53.3333	80	20			0.711665	20	0.655955	20	0	20	0.766661	20	0.874707	20	0.841917	20	0.87834	20	0.736023
control 9	GF	60	1	66.6667	53.3333	80	20			0.707534	20	0.636181	20	0	20	0.77705	20	0.862083	20	0.816477	20	0.892978	20	0.808178
control 10	GG	80	0.2	13.3333	146.667	40	20			0.23549	20	0.222427	20	0.314085	20	0.228125	20	0.248907	20	0.308948	20	0.244588	20	0.229854
control 11	GH	80	0.2	13.3333	146.667	40	20			0.243769	20	0.226738	20	0.30305	20	0.241547	20	0.259085	20	0.335538	20	0.248815	20	0.234181
control 12	GI	80	0.2	13.3333	146.667	40	20			0.226138	20	0.219717	20	0.293656	20	0.230784	20	0.297859	20	0.32183	20	0.243292	20	0.21244
control 13	GJ	80	0.6	40	120	40	20			0.536726	20	0.497868	20	0.777455	20	0.553947	20	0.678822	20	0.644354	20	0.627076	20	0.597541
control 14	GK	80	0.6	40	120	40	20			0.540121	20	0.495368	20	0.767055	20	0.556949	20	0.656844	20	0.664949	20	0.626513	20	0.600902
control 15	GL	80	0.6	40	120	40	20			0.537781	20	0.492649	20	0.819212	20	0.565772	20	0.651846	20	0.653365	20	0.717217	20	0.592891
control 16	HA	80	1	66.6667	93.3333	40	20			0.779158	20	0.71521	20	1.43878	20	0.86858	20	1.00556	20	1.07939	20	1.01807	20	0.954107
control 17	HB	80	1	66.6667	93.3333	40	20			0.765733	20	0.713671	20	1.50866	20	0.873714	20	1.09471	20	1.12145	20	1.0187	20	0.96926
control 18	HC	80	1	66.6667	93.3333	40	20			0.783817	20	0.709737	20	1.5539	20	0.942033	20	1.10965	20	1.09643	20	0.985775	20	0.987716
control 19	HD	100	0.2	13.3333	186.667	0	20			0.265497	20	0.254234	20	0.250169	20	0.252969	20	0.314257	20	0.379718	20	0.278805	20	0.254809
control 20	HE	100	0.2	13.3333	186.667	0	20			0.26968	20	0.246712	20	0.251838	20	0.252537	20	0.331013	20	0.352574	20	0.254131	20	0.274189
control 21	HF	100	0.2	13.3333	186.667	0	20			0.276934	20	0.25028	20	0.250301	20	0.2505	20	0.281978	20	0.334766	20	0.219458	20	0.269218
control 22	HG	100	0.6	40	160	0	20			0.681607	20	0.641421	20	0.656201	20	0.667084	20	0.8666	20	0.815114	20	0.790716	20	0.76806
control 23	HH	100	0.6	40	160	0	20			0.685596	20	0.638057	20	0.645997	20	0.666164	20	0.873496	20	0.854764	20	0.807594	20	0.797371
control 24	HI	100	0.6	40	160	0	20			0.676689	20	0.655281	20	0.66265	20	0.679968	20	0.861181	20	0.843494	20	0.820349	20	0.750638
control 25	HJ	100	1	66.6667	133.333	0	20			1.13434	20	1.00523	20	1.04232	20	1.11946	20	0	20	0	20	0	20	0
control 26	HK	100	1	66.6667	133.333	0	20			1.08555	20	1.0139	20	1.05429	20	1.12036	20	0	20	0	20	0	20	0
control 27	HL	100	1	66.6667	133.333	0	20			1.08004	20	1.01203	20	1.07663	20	1.1215	20	0	20	0	20	0	20	0

## Sheet: HPLC standards
CARYOPHYLLENE
concentration (g/L)	area measurement 1 (20 µL, 20180426_JKA_CARYOPHYLLENE_STANDARD_1)	area measurement 2 (20 µL, 20180426_JKA_CARYOPHYLLENE_STANDARD_1)	area measurement 3 (20 µL, 20180426_JKA_CARYOPHYLLENE_STANDARD_1)	area measurement 4 (20 µL, 20180515_JKA_CARYOPHYLLENE_STANDARD_1)	area measurement 5 (20 µL, 20180515_JKA_CARYOPHYLLENE_STANDARD_1)	average	standard deviation	relative standard deviation
1.2	8302.8	6631.6	8427.1	8976	9076	9026	70.7107	0.783411
1	7229.1	5868.4	7282.5	8030	8180	8105	106.066	1.30865
0.8	6297.3	4926	6320.6	6996	7119	7057.5	86.9741	1.23236
0.6	5062	3869.3	5102.7	5726	5792	5759	46.669	0.810367
0.4	3610.9	2679.6	3664	4140	4367	4253.5	160.513	3.77367
0.2	1948.2	1417.2	1950	2316	2501	2408.5	130.815	5.43138
0.1	1045.4	725.4	991	1232	1346	1289	80.6102	6.2537
0.05	NOT USED	NOT USED	NOT USED	654	694	674	28.2843	4.19648
						y=-3317,9773*x^2+11287,622*x+193,96956
						a	-3317.98
						b	11287.6
						c	193.97
						x_01	-0.0170983
						x_02	3.41906

## Sheet: caryophyllene solvent test
incubation of caryophyllene to identify the lowest possible solvent concentration
run	resin	solvent	factor 1: solvent concentration (vol%)	factor 2: solute concentration (mg/mL)	volume stock solution (3 g/L) µL	volume organic solvent (µL)	volume water (µL)	mass resin (mg)
1	S-X12	ACN	55	1	66.6667	43.3333	90	10.35			1	2	3	4	5	6	7	8	9	10	11	12
2	S-X12	ACN	55	1	66.6667	43.3333	90	9.34		A	1	2	17	18
3	SM-2	ACN	55	1	66.6667	43.3333	90	10.01		B	3	4	19	20
4	SM-2	ACN	55	1	66.6667	43.3333	90	10.41		C	5	6	21	22
5	XAD-2	ACN	55	1	66.6667	43.3333	90	10.63		D	7	8	23	24
6	XAD-2	ACN	55	1	66.6667	43.3333	90	9.75		E	9	10	25	26
7	XAD-7	ACN	55	1	66.6667	43.3333	90	9.49		F	11	12	27	28
8	XAD-7	ACN	55	1	66.6667	43.3333	90	10.74		G	13	14	29	30
9	RP	ACN	55	1	66.6667	43.3333	90	9.38		H	15	16	31	32
10	RP	ACN	55	1	66.6667	43.3333	90	9.51
11	RY	ACN	55	1	66.6667	43.3333	90	9.65
12	RY	ACN	55	1	66.6667	43.3333	90	9.65
13	Oligoprep	ACN	55	1	66.6667	43.3333	90	9.55
14	Oligoprep	ACN	55	1	66.6667	43.3333	90	9.51
15	Silica	ACN	55	1	66.6667	43.3333	90	10.1
16	Silica	ACN	55	1	66.6667	43.3333	90	9.57
17	S-X12	EtOH	55	1	66.6667	43.3333	90	10.23
18	S-X12	EtOH	55	1	66.6667	43.3333	90	10.76
19	SM-2	EtOH	55	1	66.6667	43.3333	90	11.65
20	SM-2	EtOH	55	1	66.6667	43.3333	90	9.81
21	XAD-2	EtOH	55	1	66.6667	43.3333	90	10.46
22	XAD-2	EtOH	55	1	66.6667	43.3333	90	9.58
23	XAD-7	EtOH	55	1	66.6667	43.3333	90	9.69
24	XAD-7	EtOH	55	1	66.6667	43.3333	90	10.18
25	RP	EtOH	55	1	66.6667	43.3333	90	9.21
26	RP	EtOH	55	1	66.6667	43.3333	90	9.38
27	RY	EtOH	55	1	66.6667	43.3333	90	10.94
28	RY	EtOH	55	1	66.6667	43.3333	90	10.16
29	Oligoprep	EtOH	55	1	66.6667	43.3333	90	9.78
30	Oligoprep	EtOH	55	1	66.6667	43.3333	90	9.93
31	Silica	EtOH	55	1	66.6667	43.3333	90	9.35
32	Silica	EtOH	55	1	66.6667	43.3333	90	10.06
